# Supplementary material for: The impact of COVID-19 on Physical Activity of Czech children
Source: PLoS One. 2021 Jul 8;16(7):e0254244. doi: 10.1371/journal.pone.0254244 (PMC8266068; doi:10.1371/journal.pone.0254244)
Supplement: S1 File — (XLSX) [file pone.0254244.s004.xlsx]

## Sheet: MASTER_DATA_PreCOVID_COVIDLockd
COVID_Timeframe	P1	P2	Participation	ValidACC	Gender	Age_Comparison	Age	BMI	Q1	Q1_RE_P1	Q1_RE_P2	Q2_A	Q3_A	Q4_A	Q5_A	Q6_A	Q7_A	Q8_A	Q9_A	PAQscore	PAQscore_Q1_RE_P1	PAQscore_Q1_RE_P2	Q1retest	Q1retest_RE	Q2retest	Q3retest	Q4retest	Q5retest	Q6retest	Q7retest	Q8retest	Q9retest	PAQscore_retest	PAQscore_retest_Q1_RE	PercentTime_inPA	PercentTime_inMVPA	TotalPA	TotalMVPA	WearTime	Steps_Mon	Steps_Tue	Steps_Wed	Steps_Th	Steps_Fri	Steps_Sat	Steps_Sun	filter_$	PRE_1	ZRE_1
0	1	0	1	1	1	#NULL!	12	16.8242	1.59091	2.92166	#NULL!	1	1	2	2	3	2	3	4	2.17677	2.32463	#NULL!	#NULL!	#NULL!	#NULL!	#NULL!	#NULL!	#NULL!	#NULL!	#NULL!	#NULL!	#NULL!	#NULL!	#NULL!	21.5817	2.91667	155.458	24.7083	13.5257	#NULL!	#NULL!	#NULL!	#NULL!	#NULL!	#NULL!	#NULL!	0	#NULL!	#NULL!
0	1	0	1	1	0	#NULL!	11	18.048	1.59091	2.92166	#NULL!	1	3	4	2	2	3	3	2.71429	2.47835	2.62622	#NULL!	#NULL!	#NULL!	#NULL!	#NULL!	#NULL!	#NULL!	#NULL!	#NULL!	#NULL!	#NULL!	#NULL!	#NULL!	27.095	3.2625	192.062	26.8125	13.3208	#NULL!	#NULL!	#NULL!	#NULL!	#NULL!	#NULL!	#NULL!	0	#NULL!	#NULL!
0	1	0	1	1	1	#NULL!	11	16.4062	1.13636	1.44346	#NULL!	1	4	3	4	3	3	2	3	2.68182	2.71594	#NULL!	#NULL!	#NULL!	#NULL!	#NULL!	#NULL!	#NULL!	#NULL!	#NULL!	#NULL!	#NULL!	#NULL!	#NULL!	29.1586	4.85286	219.286	44.25	14.9589	#NULL!	#NULL!	#NULL!	#NULL!	#NULL!	#NULL!	#NULL!	0	#NULL!	#NULL!
0	1	0	1	1	1	#NULL!	10	24.974	1.22727	1.7391	#NULL!	1	1	2	3	1	2	2	1.85714	1.67605	1.73292	#NULL!	#NULL!	#NULL!	#NULL!	#NULL!	#NULL!	#NULL!	#NULL!	#NULL!	#NULL!	#NULL!	#NULL!	#NULL!	29.7757	3.30714	196.643	25.75	12.0107	#NULL!	#NULL!	#NULL!	#NULL!	#NULL!	#NULL!	#NULL!	0	#NULL!	#NULL!
0	1	0	1	1	0	#NULL!	11	22.7694	1.13636	1.44346	#NULL!	1	1	3	2	3	3	3	2.28571	2.15801	2.19213	#NULL!	#NULL!	#NULL!	#NULL!	#NULL!	#NULL!	#NULL!	#NULL!	#NULL!	#NULL!	#NULL!	#NULL!	#NULL!	29.798	2.386	220.25	19.5	13.2483	#NULL!	#NULL!	#NULL!	#NULL!	#NULL!	#NULL!	#NULL!	0	#NULL!	#NULL!
0	1	0	1	1	1	#NULL!	11	15.5928	1.27273	1.88692	#NULL!	1	3	3	3	1	2	3	2.71429	2.22078	2.28902	#NULL!	#NULL!	#NULL!	#NULL!	#NULL!	#NULL!	#NULL!	#NULL!	#NULL!	#NULL!	#NULL!	#NULL!	#NULL!	29.8386	2.65143	236.929	23.2857	14.5595	#NULL!	#NULL!	#NULL!	#NULL!	#NULL!	#NULL!	#NULL!	0	#NULL!	#NULL!
0	1	0	1	1	0	#NULL!	10	22.1003	1.40909	2.33038	#NULL!	1	4	4	5	3	2	3	3	2.93434	3.03671	#NULL!	#NULL!	#NULL!	#NULL!	#NULL!	#NULL!	#NULL!	#NULL!	#NULL!	#NULL!	#NULL!	#NULL!	#NULL!	30.2867	4.685	219.667	40.8333	14.2132	#NULL!	#NULL!	#NULL!	#NULL!	#NULL!	#NULL!	#NULL!	0	#NULL!	#NULL!
0	1	0	1	1	1	#NULL!	11	18.0662	1.5	2.62602	#NULL!	5	5	4	3	2	3	4	3.57143	3.45238	3.57749	#NULL!	#NULL!	#NULL!	#NULL!	#NULL!	#NULL!	#NULL!	#NULL!	#NULL!	#NULL!	#NULL!	#NULL!	#NULL!	31.27	4.13286	234.286	37.1429	13.869	#NULL!	#NULL!	#NULL!	#NULL!	#NULL!	#NULL!	#NULL!	0	#NULL!	#NULL!
0	1	0	1	1	0	#NULL!	11	23.1473	1.22727	1.7391	#NULL!	3	4	2	3	3	3	2	3.28571	2.72367	2.78053	#NULL!	#NULL!	#NULL!	#NULL!	#NULL!	#NULL!	#NULL!	#NULL!	#NULL!	#NULL!	#NULL!	#NULL!	#NULL!	31.4843	5.44857	213.607	44.6071	13.7458	#NULL!	#NULL!	#NULL!	#NULL!	#NULL!	#NULL!	#NULL!	0	#NULL!	#NULL!
0	1	0	1	1	0	#NULL!	11	16.3966	1.09091	1.29564	#NULL!	1	4	3	3	2	2	2	2.28571	2.26407	2.28682	#NULL!	#NULL!	#NULL!	#NULL!	#NULL!	#NULL!	#NULL!	#NULL!	#NULL!	#NULL!	#NULL!	#NULL!	#NULL!	31.9933	4.12167	209.375	31.2917	12.5194	#NULL!	#NULL!	#NULL!	#NULL!	#NULL!	#NULL!	#NULL!	0	#NULL!	#NULL!
0	1	0	1	1	0	#NULL!	12	18.5178	1.36364	2.18256	#NULL!	4	4	3	3	4	2	3	2.71429	3.00866	3.09965	#NULL!	#NULL!	#NULL!	#NULL!	#NULL!	#NULL!	#NULL!	#NULL!	#NULL!	#NULL!	#NULL!	#NULL!	#NULL!	32.1275	4.7325	189.875	32.125	11.7938	#NULL!	#NULL!	#NULL!	#NULL!	#NULL!	#NULL!	#NULL!	0	#NULL!	#NULL!
0	1	0	1	1	1	#NULL!	11	15.6013	1.40909	2.33038	#NULL!	1	3	2	2	2	3	3	3.28571	2.29942	2.40179	#NULL!	#NULL!	#NULL!	#NULL!	#NULL!	#NULL!	#NULL!	#NULL!	#NULL!	#NULL!	#NULL!	#NULL!	#NULL!	33.2371	4.19	307.893	43.8571	18.0333	#NULL!	#NULL!	#NULL!	#NULL!	#NULL!	#NULL!	#NULL!	0	#NULL!	#NULL!
0	1	0	1	1	0	#NULL!	11	16.4062	1.18182	1.59128	#NULL!	3	2	2	3	1	3	3	3.28571	2.38528	2.43078	#NULL!	#NULL!	#NULL!	#NULL!	#NULL!	#NULL!	#NULL!	#NULL!	#NULL!	#NULL!	#NULL!	#NULL!	#NULL!	33.7314	5.85	215.536	46.6786	12.8196	#NULL!	#NULL!	#NULL!	#NULL!	#NULL!	#NULL!	#NULL!	0	#NULL!	#NULL!
0	1	0	1	1	0	#NULL!	11	15.0657	1.09091	1.29564	#NULL!	1	3	2	1	2	2	2	2.42857	1.8355	1.85825	#NULL!	#NULL!	#NULL!	#NULL!	#NULL!	#NULL!	#NULL!	#NULL!	#NULL!	#NULL!	#NULL!	#NULL!	#NULL!	34.3457	4.00857	260.75	35.8571	14.453	#NULL!	#NULL!	#NULL!	#NULL!	#NULL!	#NULL!	#NULL!	0	#NULL!	#NULL!
0	1	0	1	1	1	#NULL!	10	14.6092	1.04545	1.14782	#NULL!	2	5	4	5	3	3	4	4.14286	3.46537	3.47674	#NULL!	#NULL!	#NULL!	#NULL!	#NULL!	#NULL!	#NULL!	#NULL!	#NULL!	#NULL!	#NULL!	#NULL!	#NULL!	35.6514	3.32429	260.214	26.75	13.3899	#NULL!	#NULL!	#NULL!	#NULL!	#NULL!	#NULL!	#NULL!	0	#NULL!	#NULL!
0	1	0	1	1	1	#NULL!	11	16.5988	1.40909	2.33038	#NULL!	2	4	2	3	3	3	2	2.42857	2.53752	2.63988	#NULL!	#NULL!	#NULL!	#NULL!	#NULL!	#NULL!	#NULL!	#NULL!	#NULL!	#NULL!	#NULL!	#NULL!	#NULL!	36.0233	6.51	211.083	45.9583	11.8882	#NULL!	#NULL!	#NULL!	#NULL!	#NULL!	#NULL!	#NULL!	0	#NULL!	#NULL!
0	1	0	1	1	0	#NULL!	11	16.2274	1.40909	2.33038	#NULL!	5	5	2	4	1	3	2	3.28571	2.96609	3.06845	#NULL!	#NULL!	#NULL!	#NULL!	#NULL!	#NULL!	#NULL!	#NULL!	#NULL!	#NULL!	#NULL!	#NULL!	#NULL!	36.5757	5.60286	220.5	39.9643	11.9304	#NULL!	#NULL!	#NULL!	#NULL!	#NULL!	#NULL!	#NULL!	0	#NULL!	#NULL!
0	1	0	1	1	1	#NULL!	11	17.3577	1.13636	1.44346	#NULL!	5	4	3	3	3	3	3	3.28571	3.15801	3.19213	#NULL!	#NULL!	#NULL!	#NULL!	#NULL!	#NULL!	#NULL!	#NULL!	#NULL!	#NULL!	#NULL!	#NULL!	#NULL!	36.68	5.97167	245.25	50.6667	13.3069	#NULL!	#NULL!	#NULL!	#NULL!	#NULL!	#NULL!	#NULL!	0	#NULL!	#NULL!
0	1	0	1	1	1	#NULL!	10	20.0877	1.13636	1.44346	#NULL!	1	5	3	1	1	3	1	2.42857	2.06277	2.09689	#NULL!	#NULL!	#NULL!	#NULL!	#NULL!	#NULL!	#NULL!	#NULL!	#NULL!	#NULL!	#NULL!	#NULL!	#NULL!	36.77	3.52143	275.643	29.0357	13.825	#NULL!	#NULL!	#NULL!	#NULL!	#NULL!	#NULL!	#NULL!	0	#NULL!	#NULL!
0	1	0	1	1	1	#NULL!	11	13.7755	1.13636	1.44346	#NULL!	4	4	3	4	4	3	4	3.71429	3.42785	3.46197	#NULL!	#NULL!	#NULL!	#NULL!	#NULL!	#NULL!	#NULL!	#NULL!	#NULL!	#NULL!	#NULL!	#NULL!	#NULL!	36.7814	6.28857	249.429	52.3571	13.5857	#NULL!	#NULL!	#NULL!	#NULL!	#NULL!	#NULL!	#NULL!	0	#NULL!	#NULL!
0	1	0	1	1	0	#NULL!	10	16.4609	1.22727	1.7391	#NULL!	2	4	3	4	3	4	3	2.57143	2.97763	3.0345	#NULL!	#NULL!	#NULL!	#NULL!	#NULL!	#NULL!	#NULL!	#NULL!	#NULL!	#NULL!	#NULL!	#NULL!	#NULL!	36.8083	4.595	235.542	33.4167	12.1569	#NULL!	#NULL!	#NULL!	#NULL!	#NULL!	#NULL!	#NULL!	0	#NULL!	#NULL!
0	1	0	1	1	0	#NULL!	11	13.3333	1.13636	1.44346	#NULL!	5	4	3	1	4	1	3	2	2.68182	2.71594	#NULL!	#NULL!	#NULL!	#NULL!	#NULL!	#NULL!	#NULL!	#NULL!	#NULL!	#NULL!	#NULL!	#NULL!	#NULL!	36.846	4.194	251.25	32.6	12.8708	#NULL!	#NULL!	#NULL!	#NULL!	#NULL!	#NULL!	#NULL!	0	#NULL!	#NULL!
0	1	0	1	1	0	#NULL!	12	15.5223	1.54545	2.77384	#NULL!	1	4	2	3	3	4	1	2.28571	2.42569	2.56217	#NULL!	#NULL!	#NULL!	#NULL!	#NULL!	#NULL!	#NULL!	#NULL!	#NULL!	#NULL!	#NULL!	#NULL!	#NULL!	36.95	4.05167	270.583	33.5833	13.484	#NULL!	#NULL!	#NULL!	#NULL!	#NULL!	#NULL!	#NULL!	0	#NULL!	#NULL!
0	1	0	1	1	0	#NULL!	11	19.0311	1.09091	1.29564	#NULL!	1	2	2	1	1	2	2	2.14286	1.58153	1.60428	#NULL!	#NULL!	#NULL!	#NULL!	#NULL!	#NULL!	#NULL!	#NULL!	#NULL!	#NULL!	#NULL!	#NULL!	#NULL!	37.6357	5.26857	277.571	46.5714	14.4304	#NULL!	#NULL!	#NULL!	#NULL!	#NULL!	#NULL!	#NULL!	0	#NULL!	#NULL!
0	1	0	1	1	0	#NULL!	12	13.8504	1.59091	2.92166	#NULL!	3	4	4	4	3	4	3	3.71429	3.36724	3.5151	#NULL!	#NULL!	#NULL!	#NULL!	#NULL!	#NULL!	#NULL!	#NULL!	#NULL!	#NULL!	#NULL!	#NULL!	#NULL!	37.7229	7.88857	267.679	72.8929	14.9506	#NULL!	#NULL!	#NULL!	#NULL!	#NULL!	#NULL!	#NULL!	0	#NULL!	#NULL!
0	1	0	1	1	1	#NULL!	11	15.3061	1.45455	2.4782	#NULL!	2	2	3	2	1	3	3	3.42857	2.32035	2.43409	#NULL!	#NULL!	#NULL!	#NULL!	#NULL!	#NULL!	#NULL!	#NULL!	#NULL!	#NULL!	#NULL!	#NULL!	#NULL!	37.915	6.28833	261.167	53.5417	13.7667	#NULL!	#NULL!	#NULL!	#NULL!	#NULL!	#NULL!	#NULL!	0	#NULL!	#NULL!
0	1	0	1	1	0	#NULL!	10	17.1018	1.09091	1.29564	#NULL!	3	5	4	5	4	3	3	3.42857	3.50216	3.52491	#NULL!	#NULL!	#NULL!	#NULL!	#NULL!	#NULL!	#NULL!	#NULL!	#NULL!	#NULL!	#NULL!	#NULL!	#NULL!	37.9367	4.54833	251.208	35.4583	12.5104	#NULL!	#NULL!	#NULL!	#NULL!	#NULL!	#NULL!	#NULL!	0	#NULL!	#NULL!
0	1	0	1	1	0	#NULL!	12	23.8087	1.31818	2.03474	#NULL!	1	4	3	3	2	4	3	2.42857	2.63853	2.71815	#NULL!	#NULL!	#NULL!	#NULL!	#NULL!	#NULL!	#NULL!	#NULL!	#NULL!	#NULL!	#NULL!	#NULL!	#NULL!	37.9933	3.64	272.542	28	13.1271	#NULL!	#NULL!	#NULL!	#NULL!	#NULL!	#NULL!	#NULL!	0	#NULL!	#NULL!
0	1	0	1	1	0	#NULL!	11	16.2155	1.22727	1.7391	#NULL!	5	1	4	4	2	4	4	2.71429	3.10462	3.16149	#NULL!	#NULL!	#NULL!	#NULL!	#NULL!	#NULL!	#NULL!	#NULL!	#NULL!	#NULL!	#NULL!	#NULL!	#NULL!	38.0225	5.82	245.312	46.25	12.7771	#NULL!	#NULL!	#NULL!	#NULL!	#NULL!	#NULL!	#NULL!	0	#NULL!	#NULL!
0	1	0	1	1	0	#NULL!	11	17.5781	1.68182	3.21729	#NULL!	3	5	4	3	3	3	5	3.14286	3.42496	3.59557	#NULL!	#NULL!	#NULL!	#NULL!	#NULL!	#NULL!	#NULL!	#NULL!	#NULL!	#NULL!	#NULL!	#NULL!	#NULL!	38.2783	7.39833	250.042	60.1667	13.4486	#NULL!	#NULL!	#NULL!	#NULL!	#NULL!	#NULL!	#NULL!	0	#NULL!	#NULL!
0	1	0	1	1	1	#NULL!	10	16.8889	1.18182	1.59128	#NULL!	5	5	2	5	4	3	2	2.71429	3.32179	3.36728	#NULL!	#NULL!	#NULL!	#NULL!	#NULL!	#NULL!	#NULL!	#NULL!	#NULL!	#NULL!	#NULL!	#NULL!	#NULL!	38.36	6.26286	264.393	51.1786	13.7345	#NULL!	#NULL!	#NULL!	#NULL!	#NULL!	#NULL!	#NULL!	0	#NULL!	#NULL!
0	1	0	1	1	0	#NULL!	11	17.7778	1.63636	3.06948	#NULL!	3	4	2	2	4	3	2	3.14286	2.75325	2.91248	#NULL!	#NULL!	#NULL!	#NULL!	#NULL!	#NULL!	#NULL!	#NULL!	#NULL!	#NULL!	#NULL!	#NULL!	#NULL!	38.4967	4.96833	256.75	38.0833	12.7729	#NULL!	#NULL!	#NULL!	#NULL!	#NULL!	#NULL!	#NULL!	0	#NULL!	#NULL!
0	1	0	1	1	0	#NULL!	10	17.7458	1.36364	2.18256	#NULL!	1	5	4	4	3	3	3	3	3.0404	3.1314	#NULL!	#NULL!	#NULL!	#NULL!	#NULL!	#NULL!	#NULL!	#NULL!	#NULL!	#NULL!	#NULL!	#NULL!	#NULL!	38.5714	7.02143	262.571	58.6071	13.756	#NULL!	#NULL!	#NULL!	#NULL!	#NULL!	#NULL!	#NULL!	0	#NULL!	#NULL!
0	1	0	1	1	0	#NULL!	11	14.8642	1.63636	3.06948	#NULL!	3	5	3	4	1	4	4	3.42857	3.22944	3.38867	#NULL!	#NULL!	#NULL!	#NULL!	#NULL!	#NULL!	#NULL!	#NULL!	#NULL!	#NULL!	#NULL!	#NULL!	#NULL!	38.7617	6.025	266.417	48.8333	13.5924	#NULL!	#NULL!	#NULL!	#NULL!	#NULL!	#NULL!	#NULL!	0	#NULL!	#NULL!
0	1	0	1	1	1	#NULL!	10	15.3502	1.59091	2.92166	#NULL!	3	4	3	3	3	3	3	2.71429	2.9228	3.07066	#NULL!	#NULL!	#NULL!	#NULL!	#NULL!	#NULL!	#NULL!	#NULL!	#NULL!	#NULL!	#NULL!	#NULL!	#NULL!	39.1317	6.11667	272.208	50.3333	13.7333	#NULL!	#NULL!	#NULL!	#NULL!	#NULL!	#NULL!	#NULL!	0	#NULL!	#NULL!
0	1	0	1	1	1	#NULL!	12	16.2331	1.27273	1.88692	#NULL!	1	4	2	4	3	4	3	3.57143	2.87157	2.93982	#NULL!	#NULL!	#NULL!	#NULL!	#NULL!	#NULL!	#NULL!	#NULL!	#NULL!	#NULL!	#NULL!	#NULL!	#NULL!	39.2829	7.16	277.571	62.5357	14.3756	#NULL!	#NULL!	#NULL!	#NULL!	#NULL!	#NULL!	#NULL!	0	#NULL!	#NULL!
0	1	0	1	1	1	#NULL!	11	15.3061	1.22727	1.7391	#NULL!	1	5	4	3	2	3	3	3.14286	2.8189	2.87577	#NULL!	#NULL!	#NULL!	#NULL!	#NULL!	#NULL!	#NULL!	#NULL!	#NULL!	#NULL!	#NULL!	#NULL!	#NULL!	39.944	8.462	243.3	66.3	12.8167	#NULL!	#NULL!	#NULL!	#NULL!	#NULL!	#NULL!	#NULL!	0	#NULL!	#NULL!
0	1	0	1	1	0	#NULL!	10	15.5556	2.13636	4.69549	#NULL!	2	4	3	4	3	3	3	3.57143	3.07864	3.36299	#NULL!	#NULL!	#NULL!	#NULL!	#NULL!	#NULL!	#NULL!	#NULL!	#NULL!	#NULL!	#NULL!	#NULL!	#NULL!	39.982	6.112	259.05	46.2	13.0908	#NULL!	#NULL!	#NULL!	#NULL!	#NULL!	#NULL!	#NULL!	0	#NULL!	#NULL!
0	1	0	1	1	0	#NULL!	10	20.4082	1.18182	1.59128	#NULL!	1	3	4	2	3	2	2	2.42857	2.29004	2.33554	#NULL!	#NULL!	#NULL!	#NULL!	#NULL!	#NULL!	#NULL!	#NULL!	#NULL!	#NULL!	#NULL!	#NULL!	#NULL!	40.4571	4.39429	295.429	36.8214	13.7345	#NULL!	#NULL!	#NULL!	#NULL!	#NULL!	#NULL!	#NULL!	0	#NULL!	#NULL!
0	1	0	1	1	0	#NULL!	12	15.5928	1.13636	1.44346	#NULL!	3	3	4	2	3	1	2	1.71429	2.31674	2.35086	#NULL!	#NULL!	#NULL!	#NULL!	#NULL!	#NULL!	#NULL!	#NULL!	#NULL!	#NULL!	#NULL!	#NULL!	#NULL!	40.5814	5.21571	298.321	44.3214	14.0333	#NULL!	#NULL!	#NULL!	#NULL!	#NULL!	#NULL!	#NULL!	0	#NULL!	#NULL!
0	1	0	1	1	1	#NULL!	10	15.9788	1.59091	2.92166	#NULL!	1	3	3	3	3	3	3	2.42857	2.55772	2.70558	#NULL!	#NULL!	#NULL!	#NULL!	#NULL!	#NULL!	#NULL!	#NULL!	#NULL!	#NULL!	#NULL!	#NULL!	#NULL!	40.6383	5.83167	275.458	46.125	13.1889	#NULL!	#NULL!	#NULL!	#NULL!	#NULL!	#NULL!	#NULL!	0	#NULL!	#NULL!
0	1	0	1	1	0	#NULL!	10	13.8526	1.45455	2.4782	#NULL!	1	5	2	3	3	4	4	2.85714	2.92352	3.03726	#NULL!	#NULL!	#NULL!	#NULL!	#NULL!	#NULL!	#NULL!	#NULL!	#NULL!	#NULL!	#NULL!	#NULL!	#NULL!	40.7783	5.95833	264.792	42.5417	12.9736	#NULL!	#NULL!	#NULL!	#NULL!	#NULL!	#NULL!	#NULL!	0	#NULL!	#NULL!
0	1	0	1	1	1	#NULL!	11	20.8247	1.13636	1.44346	#NULL!	1	4	2	3	3	3	2	2.28571	2.38023	2.41435	#NULL!	#NULL!	#NULL!	#NULL!	#NULL!	#NULL!	#NULL!	#NULL!	#NULL!	#NULL!	#NULL!	#NULL!	#NULL!	40.788	6.134	238.6	42.4	11.5375	#NULL!	#NULL!	#NULL!	#NULL!	#NULL!	#NULL!	#NULL!	0	#NULL!	#NULL!
0	1	0	1	1	1	#NULL!	11	17.7515	1.45455	2.4782	#NULL!	1	4	1	3	2	2	3	3.42857	2.32035	2.43409	#NULL!	#NULL!	#NULL!	#NULL!	#NULL!	#NULL!	#NULL!	#NULL!	#NULL!	#NULL!	#NULL!	#NULL!	#NULL!	40.82	5.598	275.35	44.8	13.1483	#NULL!	#NULL!	#NULL!	#NULL!	#NULL!	#NULL!	#NULL!	0	#NULL!	#NULL!
0	1	0	1	1	1	#NULL!	11	20.3954	1.36364	2.18256	#NULL!	3	5	3	3	1	2	4	3.14286	2.83405	2.92505	#NULL!	#NULL!	#NULL!	#NULL!	#NULL!	#NULL!	#NULL!	#NULL!	#NULL!	#NULL!	#NULL!	#NULL!	#NULL!	40.95	8.41429	255.286	64.7857	12.9619	#NULL!	#NULL!	#NULL!	#NULL!	#NULL!	#NULL!	#NULL!	0	#NULL!	#NULL!
0	1	0	1	1	0	#NULL!	10	19.91	1.31818	2.03474	#NULL!	1	5	3	2	3	2	3	2.85714	2.57504	2.65465	#NULL!	#NULL!	#NULL!	#NULL!	#NULL!	#NULL!	#NULL!	#NULL!	#NULL!	#NULL!	#NULL!	#NULL!	#NULL!	41.006	5.892	282.75	46.7	13.5008	#NULL!	#NULL!	#NULL!	#NULL!	#NULL!	#NULL!	#NULL!	0	#NULL!	#NULL!
0	1	0	1	1	1	#NULL!	11	16.8663	1.18182	1.59128	#NULL!	1	4	2	1	1	2	1	2.42857	1.73449	1.77998	#NULL!	#NULL!	#NULL!	#NULL!	#NULL!	#NULL!	#NULL!	#NULL!	#NULL!	#NULL!	#NULL!	#NULL!	#NULL!	41.156	6.292	278	48.85	13.3183	#NULL!	#NULL!	#NULL!	#NULL!	#NULL!	#NULL!	#NULL!	0	#NULL!	#NULL!
0	1	0	1	1	0	#NULL!	12	20.5191	1.45455	2.4782	#NULL!	1	5	4	3	2	3	3	2.57143	2.78066	2.8944	#NULL!	#NULL!	#NULL!	#NULL!	#NULL!	#NULL!	#NULL!	#NULL!	#NULL!	#NULL!	#NULL!	#NULL!	#NULL!	41.2414	6.46286	249.107	47.9286	11.9554	#NULL!	#NULL!	#NULL!	#NULL!	#NULL!	#NULL!	#NULL!	0	#NULL!	#NULL!
0	1	0	1	1	1	#NULL!	11	18.2222	1.04545	1.14782	#NULL!	2	4	2	3	3	3	3	3.28571	2.70346	2.71484	#NULL!	#NULL!	#NULL!	#NULL!	#NULL!	#NULL!	#NULL!	#NULL!	#NULL!	#NULL!	#NULL!	#NULL!	#NULL!	41.42	4.992	280.6	38.95	12.8808	#NULL!	#NULL!	#NULL!	#NULL!	#NULL!	#NULL!	#NULL!	0	#NULL!	#NULL!
0	1	0	1	1	0	#NULL!	10	22.2222	1.90909	3.95639	#NULL!	3	5	1	5	5	5	5	5	3.9899	4.21738	#NULL!	#NULL!	#NULL!	#NULL!	#NULL!	#NULL!	#NULL!	#NULL!	#NULL!	#NULL!	#NULL!	#NULL!	#NULL!	41.52	6.35	263	46.6786	12.6429	#NULL!	#NULL!	#NULL!	#NULL!	#NULL!	#NULL!	#NULL!	0	#NULL!	#NULL!
0	1	0	1	1	1	#NULL!	11	17.7458	1.36364	2.18256	#NULL!	3	3	1	3	3	3	2	2.28571	2.40548	2.49647	#NULL!	#NULL!	#NULL!	#NULL!	#NULL!	#NULL!	#NULL!	#NULL!	#NULL!	#NULL!	#NULL!	#NULL!	#NULL!	41.5514	6.10286	280.786	49.0714	13.3006	#NULL!	#NULL!	#NULL!	#NULL!	#NULL!	#NULL!	#NULL!	0	#NULL!	#NULL!
0	1	0	1	1	1	#NULL!	10	18.115	1.54545	2.77384	#NULL!	1	4	2	4	4	5	4	3.85714	3.26696	3.40344	#NULL!	#NULL!	#NULL!	#NULL!	#NULL!	#NULL!	#NULL!	#NULL!	#NULL!	#NULL!	#NULL!	#NULL!	#NULL!	41.6243	6.54286	296.036	54.8929	14.0494	#NULL!	#NULL!	#NULL!	#NULL!	#NULL!	#NULL!	#NULL!	0	#NULL!	#NULL!
0	1	0	1	1	1	#NULL!	12	28.3987	1.54545	2.77384	#NULL!	1	5	3	1	1	2	1	5	2.28283	2.41932	#NULL!	#NULL!	#NULL!	#NULL!	#NULL!	#NULL!	#NULL!	#NULL!	#NULL!	#NULL!	#NULL!	#NULL!	#NULL!	41.8443	5.60429	330	52.9286	14.9339	#NULL!	#NULL!	#NULL!	#NULL!	#NULL!	#NULL!	#NULL!	0	#NULL!	#NULL!
0	1	0	1	1	0	#NULL!	12	16.2331	1.18182	1.59128	#NULL!	1	5	2	2	3	1	2	2	2.13131	2.17681	#NULL!	#NULL!	#NULL!	#NULL!	#NULL!	#NULL!	#NULL!	#NULL!	#NULL!	#NULL!	#NULL!	#NULL!	#NULL!	41.9029	5.34143	285.357	42.3571	13.0417	#NULL!	#NULL!	#NULL!	#NULL!	#NULL!	#NULL!	#NULL!	0	#NULL!	#NULL!
0	1	0	1	1	1	#NULL!	11	12.3265	1.18182	1.59128	#NULL!	5	5	2	5	4	2	2	3.57143	3.30592	3.35141	#NULL!	#NULL!	#NULL!	#NULL!	#NULL!	#NULL!	#NULL!	#NULL!	#NULL!	#NULL!	#NULL!	#NULL!	#NULL!	41.9886	7.21857	273.036	57.6429	13.0315	#NULL!	#NULL!	#NULL!	#NULL!	#NULL!	#NULL!	#NULL!	0	#NULL!	#NULL!
0	1	0	1	1	1	#NULL!	11	14.8642	1.18182	1.59128	#NULL!	2	4	2	3	3	3	2	2.14286	2.48052	2.52602	#NULL!	#NULL!	#NULL!	#NULL!	#NULL!	#NULL!	#NULL!	#NULL!	#NULL!	#NULL!	#NULL!	#NULL!	#NULL!	41.9917	8.1	269.708	63.0417	13.4486	#NULL!	#NULL!	#NULL!	#NULL!	#NULL!	#NULL!	#NULL!	0	#NULL!	#NULL!
0	1	0	1	1	1	#NULL!	11	15.6956	1.45455	2.4782	#NULL!	1	4	4	2	3	3	4	3.28571	2.86003	2.97377	#NULL!	#NULL!	#NULL!	#NULL!	#NULL!	#NULL!	#NULL!	#NULL!	#NULL!	#NULL!	#NULL!	#NULL!	#NULL!	42.03	7.25	271.042	57.4167	12.9639	#NULL!	#NULL!	#NULL!	#NULL!	#NULL!	#NULL!	#NULL!	0	#NULL!	#NULL!
0	1	0	1	1	1	#NULL!	10	14.6706	1.59091	2.92166	#NULL!	1	2	4	4	4	4	4	3.71429	3.14502	3.29288	#NULL!	#NULL!	#NULL!	#NULL!	#NULL!	#NULL!	#NULL!	#NULL!	#NULL!	#NULL!	#NULL!	#NULL!	#NULL!	42.092	6.822	263.45	51.85	12.2542	#NULL!	#NULL!	#NULL!	#NULL!	#NULL!	#NULL!	#NULL!	0	#NULL!	#NULL!
0	1	0	1	1	0	#NULL!	10	21.4031	1.22727	1.7391	#NULL!	2	5	4	4	3	4	1	4	3.13636	3.19323	#NULL!	#NULL!	#NULL!	#NULL!	#NULL!	#NULL!	#NULL!	#NULL!	#NULL!	#NULL!	#NULL!	#NULL!	#NULL!	42.9014	6.02429	269.821	44.3214	12.3179	#NULL!	#NULL!	#NULL!	#NULL!	#NULL!	#NULL!	#NULL!	0	#NULL!	#NULL!
0	1	0	1	1	0	#NULL!	12	24.6548	1.40909	2.33038	#NULL!	1	4	4	3	3	4	3	3.14286	2.95022	3.05258	#NULL!	#NULL!	#NULL!	#NULL!	#NULL!	#NULL!	#NULL!	#NULL!	#NULL!	#NULL!	#NULL!	#NULL!	#NULL!	42.9543	10.6071	306.786	104.929	15.781	#NULL!	#NULL!	#NULL!	#NULL!	#NULL!	#NULL!	#NULL!	0	#NULL!	#NULL!
0	1	0	1	1	1	#NULL!	12	20.9042	1.27273	1.88692	#NULL!	1	4	2	4	1	3	2	2.71429	2.33189	2.40013	#NULL!	#NULL!	#NULL!	#NULL!	#NULL!	#NULL!	#NULL!	#NULL!	#NULL!	#NULL!	#NULL!	#NULL!	#NULL!	43.1771	7.81857	273.321	61.75	12.8738	#NULL!	#NULL!	#NULL!	#NULL!	#NULL!	#NULL!	#NULL!	0	#NULL!	#NULL!
0	1	0	1	1	0	#NULL!	12	19.6506	1.22727	1.7391	#NULL!	3	4	4	3	4	3	5	3.85714	3.45382	3.51069	#NULL!	#NULL!	#NULL!	#NULL!	#NULL!	#NULL!	#NULL!	#NULL!	#NULL!	#NULL!	#NULL!	#NULL!	#NULL!	43.7317	8.31167	248.917	58.6667	11.5986	#NULL!	#NULL!	#NULL!	#NULL!	#NULL!	#NULL!	#NULL!	0	#NULL!	#NULL!
0	1	0	1	1	0	#NULL!	11	15.1489	1.22727	1.7391	#NULL!	2	4	4	2	2	4	3	3.28571	2.83478	2.89165	#NULL!	#NULL!	#NULL!	#NULL!	#NULL!	#NULL!	#NULL!	#NULL!	#NULL!	#NULL!	#NULL!	#NULL!	#NULL!	43.77	8.9325	271.562	69	13.0135	#NULL!	#NULL!	#NULL!	#NULL!	#NULL!	#NULL!	#NULL!	0	#NULL!	#NULL!
0	1	0	1	1	1	#NULL!	11	16	1.18182	1.59128	#NULL!	1	4	2	4	3	4	5	4.42857	3.17893	3.22443	#NULL!	#NULL!	#NULL!	#NULL!	#NULL!	#NULL!	#NULL!	#NULL!	#NULL!	#NULL!	#NULL!	#NULL!	#NULL!	44.0167	8.16	290.083	66	13.5035	#NULL!	#NULL!	#NULL!	#NULL!	#NULL!	#NULL!	#NULL!	0	#NULL!	#NULL!
0	1	0	1	1	0	#NULL!	11	24.7475	1.45455	2.4782	#NULL!	2	5	3	3	4	4	3	3.42857	3.20924	3.32297	#NULL!	#NULL!	#NULL!	#NULL!	#NULL!	#NULL!	#NULL!	#NULL!	#NULL!	#NULL!	#NULL!	#NULL!	#NULL!	44.27	8.344	260.1	59.2	12.1158	#NULL!	#NULL!	#NULL!	#NULL!	#NULL!	#NULL!	#NULL!	0	#NULL!	#NULL!
0	1	0	1	1	1	#NULL!	11	13.8831	1.27273	1.88692	#NULL!	1	3	2	1	3	1	3	2.14286	1.93506	2.00331	#NULL!	#NULL!	#NULL!	#NULL!	#NULL!	#NULL!	#NULL!	#NULL!	#NULL!	#NULL!	#NULL!	#NULL!	#NULL!	44.3357	9.72857	271.357	78.2143	12.9494	#NULL!	#NULL!	#NULL!	#NULL!	#NULL!	#NULL!	#NULL!	0	#NULL!	#NULL!
0	1	0	1	1	0	#NULL!	11	20.5049	1.40909	2.33038	#NULL!	1	2	1	2	3	4	4	2.71429	2.34704	2.44941	#NULL!	#NULL!	#NULL!	#NULL!	#NULL!	#NULL!	#NULL!	#NULL!	#NULL!	#NULL!	#NULL!	#NULL!	#NULL!	44.36	6.50714	305.429	52.6071	13.4298	#NULL!	#NULL!	#NULL!	#NULL!	#NULL!	#NULL!	#NULL!	0	#NULL!	#NULL!
0	1	0	1	1	1	#NULL!	11	18.048	1.18182	1.59128	#NULL!	3	5	3	4	3	4	3	2.71429	3.21068	3.25617	#NULL!	#NULL!	#NULL!	#NULL!	#NULL!	#NULL!	#NULL!	#NULL!	#NULL!	#NULL!	#NULL!	#NULL!	#NULL!	44.83	7.01333	353.625	64.75	15.6986	#NULL!	#NULL!	#NULL!	#NULL!	#NULL!	#NULL!	#NULL!	0	#NULL!	#NULL!
0	1	0	1	1	1	#NULL!	11	15.8059	1.40909	2.33038	#NULL!	1	2	3	3	2	3	3	2.85714	2.36291	2.46528	#NULL!	#NULL!	#NULL!	#NULL!	#NULL!	#NULL!	#NULL!	#NULL!	#NULL!	#NULL!	#NULL!	#NULL!	#NULL!	45.3229	8.21714	313.429	70.2143	14.1369	#NULL!	#NULL!	#NULL!	#NULL!	#NULL!	#NULL!	#NULL!	0	#NULL!	#NULL!
0	1	0	1	1	1	#NULL!	12	15.8221	1.81818	3.66075	#NULL!	2	3	2	3	2	2	2	2.57143	2.26551	2.47024	#NULL!	#NULL!	#NULL!	#NULL!	#NULL!	#NULL!	#NULL!	#NULL!	#NULL!	#NULL!	#NULL!	#NULL!	#NULL!	45.35	4.722	309.6	36.35	12.6833	#NULL!	#NULL!	#NULL!	#NULL!	#NULL!	#NULL!	#NULL!	0	#NULL!	#NULL!
0	1	0	1	1	0	#NULL!	11	15.4315	1.18182	1.59128	#NULL!	1	5	3	3	2	3	2	2.42857	2.51227	2.55776	#NULL!	#NULL!	#NULL!	#NULL!	#NULL!	#NULL!	#NULL!	#NULL!	#NULL!	#NULL!	#NULL!	#NULL!	#NULL!	45.6286	6.77714	320.536	57.0357	13.7357	#NULL!	#NULL!	#NULL!	#NULL!	#NULL!	#NULL!	#NULL!	0	#NULL!	#NULL!
0	1	0	1	1	1	#NULL!	12	19.2894	1.27273	1.88692	#NULL!	1	5	3	3	2	3	3	2.57143	2.64935	2.71759	#NULL!	#NULL!	#NULL!	#NULL!	#NULL!	#NULL!	#NULL!	#NULL!	#NULL!	#NULL!	#NULL!	#NULL!	#NULL!	45.7286	8.05857	307.679	65.8929	13.7095	#NULL!	#NULL!	#NULL!	#NULL!	#NULL!	#NULL!	#NULL!	0	#NULL!	#NULL!
0	1	0	1	1	0	#NULL!	12	20	1.27273	1.88692	#NULL!	1	4	2	3	2	2	3	3	2.36364	2.43188	#NULL!	#NULL!	#NULL!	#NULL!	#NULL!	#NULL!	#NULL!	#NULL!	#NULL!	#NULL!	#NULL!	#NULL!	#NULL!	45.75	10.715	225.667	69.2917	10.7556	#NULL!	#NULL!	#NULL!	#NULL!	#NULL!	#NULL!	#NULL!	0	#NULL!	#NULL!
0	1	0	1	1	1	#NULL!	10	15.1597	1.13636	1.44346	#NULL!	2	3	2	3	2	3	3	3.28571	2.49134	2.52546	#NULL!	#NULL!	#NULL!	#NULL!	#NULL!	#NULL!	#NULL!	#NULL!	#NULL!	#NULL!	#NULL!	#NULL!	#NULL!	45.9243	5.45857	331.393	45.5714	13.6393	#NULL!	#NULL!	#NULL!	#NULL!	#NULL!	#NULL!	#NULL!	0	#NULL!	#NULL!
0	1	0	1	1	1	#NULL!	11	16	1.31818	2.03474	#NULL!	1	3	4	3	3	3	3	3.14286	2.71789	2.79751	#NULL!	#NULL!	#NULL!	#NULL!	#NULL!	#NULL!	#NULL!	#NULL!	#NULL!	#NULL!	#NULL!	#NULL!	#NULL!	46.2617	9.62333	280.583	72	12.7785	#NULL!	#NULL!	#NULL!	#NULL!	#NULL!	#NULL!	#NULL!	0	#NULL!	#NULL!
0	1	0	1	1	1	#NULL!	12	17.1163	1.63636	3.06948	#NULL!	5	5	3	5	3	3	1	4.28571	3.43579	3.59502	#NULL!	#NULL!	#NULL!	#NULL!	#NULL!	#NULL!	#NULL!	#NULL!	#NULL!	#NULL!	#NULL!	#NULL!	#NULL!	46.545	8.02833	271.625	56.4583	11.8326	#NULL!	#NULL!	#NULL!	#NULL!	#NULL!	#NULL!	#NULL!	0	#NULL!	#NULL!
0	1	0	1	1	0	#NULL!	11	21.9289	1.31818	2.03474	#NULL!	1	5	3	3	3	3	2	2.14286	2.60678	2.6864	#NULL!	#NULL!	#NULL!	#NULL!	#NULL!	#NULL!	#NULL!	#NULL!	#NULL!	#NULL!	#NULL!	#NULL!	#NULL!	46.6717	8.37667	324.458	70.6667	14.3188	#NULL!	#NULL!	#NULL!	#NULL!	#NULL!	#NULL!	#NULL!	0	#NULL!	#NULL!
0	1	0	1	1	0	#NULL!	12	14.8213	1.27273	1.88692	#NULL!	1	5	3	1	1	1	2	2.14286	1.93506	2.00331	#NULL!	#NULL!	#NULL!	#NULL!	#NULL!	#NULL!	#NULL!	#NULL!	#NULL!	#NULL!	#NULL!	#NULL!	#NULL!	46.74	9.29833	307.417	74.125	13.4528	#NULL!	#NULL!	#NULL!	#NULL!	#NULL!	#NULL!	#NULL!	0	#NULL!	#NULL!
0	1	0	1	1	0	#NULL!	12	15.9838	1.45455	2.4782	#NULL!	1	4	4	3	1	2	3	2.71429	2.4632	2.57694	#NULL!	#NULL!	#NULL!	#NULL!	#NULL!	#NULL!	#NULL!	#NULL!	#NULL!	#NULL!	#NULL!	#NULL!	#NULL!	47.425	6.89333	328.958	56.1667	13.5903	#NULL!	#NULL!	#NULL!	#NULL!	#NULL!	#NULL!	#NULL!	0	#NULL!	#NULL!
0	1	0	1	1	0	#NULL!	11	24.4444	1.27273	1.88692	#NULL!	1	2	1	1	1	2	2	1.85714	1.45887	1.52712	#NULL!	#NULL!	#NULL!	#NULL!	#NULL!	#NULL!	#NULL!	#NULL!	#NULL!	#NULL!	#NULL!	#NULL!	#NULL!	47.44	7.38833	289.125	52.7917	12.0868	#NULL!	#NULL!	#NULL!	#NULL!	#NULL!	#NULL!	#NULL!	0	#NULL!	#NULL!
0	1	0	1	1	1	#NULL!	12	15.7888	1.18182	1.59128	#NULL!	1	4	4	3	3	3	3	3.42857	2.8456	2.89109	#NULL!	#NULL!	#NULL!	#NULL!	#NULL!	#NULL!	#NULL!	#NULL!	#NULL!	#NULL!	#NULL!	#NULL!	#NULL!	47.6233	8.265	321.625	67.5833	13.7389	#NULL!	#NULL!	#NULL!	#NULL!	#NULL!	#NULL!	#NULL!	0	#NULL!	#NULL!
0	1	0	1	1	0	#NULL!	10	19.8791	1.04545	1.14782	#NULL!	5	2	4	5	4	3	5	3.42857	3.60823	3.6196	#NULL!	#NULL!	#NULL!	#NULL!	#NULL!	#NULL!	#NULL!	#NULL!	#NULL!	#NULL!	#NULL!	#NULL!	#NULL!	47.698	7.382	290.1	53.05	12.0667	#NULL!	#NULL!	#NULL!	#NULL!	#NULL!	#NULL!	#NULL!	0	#NULL!	#NULL!
0	1	0	1	1	0	#NULL!	10	20.0043	1.54545	2.77384	#NULL!	4	3	4	5	5	3	4	3.42857	3.66378	3.80027	#NULL!	#NULL!	#NULL!	#NULL!	#NULL!	#NULL!	#NULL!	#NULL!	#NULL!	#NULL!	#NULL!	#NULL!	#NULL!	47.8414	8.51429	320.464	68.8929	13.5577	#NULL!	#NULL!	#NULL!	#NULL!	#NULL!	#NULL!	#NULL!	0	#NULL!	#NULL!
0	1	0	1	1	1	#NULL!	11	15.6956	1.68182	3.21729	#NULL!	4	5	3	3	2	2	1	3.28571	2.77417	2.94478	#NULL!	#NULL!	#NULL!	#NULL!	#NULL!	#NULL!	#NULL!	#NULL!	#NULL!	#NULL!	#NULL!	#NULL!	#NULL!	48.74	8.70857	328.393	72.1429	13.6685	#NULL!	#NULL!	#NULL!	#NULL!	#NULL!	#NULL!	#NULL!	0	#NULL!	#NULL!
0	1	0	1	1	0	#NULL!	11	18.026	1.5	2.62602	#NULL!	1	4	3	3	2	2	3	3	2.5	2.62511	#NULL!	#NULL!	#NULL!	#NULL!	#NULL!	#NULL!	#NULL!	#NULL!	#NULL!	#NULL!	#NULL!	#NULL!	#NULL!	48.805	8.37833	362.958	76.5	14.8722	#NULL!	#NULL!	#NULL!	#NULL!	#NULL!	#NULL!	#NULL!	0	#NULL!	#NULL!
0	1	0	1	1	0	#NULL!	11	20.0288	1.18182	1.59128	#NULL!	1	5	2	3	3	2	3	2.42857	2.51227	2.55776	#NULL!	#NULL!	#NULL!	#NULL!	#NULL!	#NULL!	#NULL!	#NULL!	#NULL!	#NULL!	#NULL!	#NULL!	#NULL!	49.0917	7.23167	327.042	56.6667	12.8868	#NULL!	#NULL!	#NULL!	#NULL!	#NULL!	#NULL!	#NULL!	0	#NULL!	#NULL!
0	1	0	1	1	1	#NULL!	12	18.9736	1.22727	1.7391	#NULL!	1	5	1	3	3	3	2	5	2.69192	2.74879	#NULL!	#NULL!	#NULL!	#NULL!	#NULL!	#NULL!	#NULL!	#NULL!	#NULL!	#NULL!	#NULL!	#NULL!	#NULL!	49.5429	9.65429	303.25	73.1429	12.6887	#NULL!	#NULL!	#NULL!	#NULL!	#NULL!	#NULL!	#NULL!	0	#NULL!	#NULL!
0	1	0	1	1	1	#NULL!	11	15.9144	1.40909	2.33038	#NULL!	5	4	4	3	3	3	4	3.14286	3.39466	3.49703	#NULL!	#NULL!	#NULL!	#NULL!	#NULL!	#NULL!	#NULL!	#NULL!	#NULL!	#NULL!	#NULL!	#NULL!	#NULL!	50.755	8.1725	327.125	63.5625	12.9208	#NULL!	#NULL!	#NULL!	#NULL!	#NULL!	#NULL!	#NULL!	0	#NULL!	#NULL!
0	1	0	1	1	0	#NULL!	10	20.5389	2.22727	4.99113	#NULL!	4	4	4	4	5	4	4	4.28571	3.94589	4.25298	#NULL!	#NULL!	#NULL!	#NULL!	#NULL!	#NULL!	#NULL!	#NULL!	#NULL!	#NULL!	#NULL!	#NULL!	#NULL!	51.1843	9.61286	310.536	70.6429	12.4155	#NULL!	#NULL!	#NULL!	#NULL!	#NULL!	#NULL!	#NULL!	0	#NULL!	#NULL!
0	1	0	1	1	1	#NULL!	11	18.9745	1.5	2.62602	#NULL!	1	5	3	4	2	3	4	3.71429	3.02381	3.14892	#NULL!	#NULL!	#NULL!	#NULL!	#NULL!	#NULL!	#NULL!	#NULL!	#NULL!	#NULL!	#NULL!	#NULL!	#NULL!	51.8175	10.4825	333.125	83.6875	13.4792	#NULL!	#NULL!	#NULL!	#NULL!	#NULL!	#NULL!	#NULL!	0	#NULL!	#NULL!
0	1	0	1	1	0	#NULL!	12	15.9788	1.13636	1.44346	#NULL!	3	4	3	2	1	2	2	1.28571	2.15801	2.19213	#NULL!	#NULL!	#NULL!	#NULL!	#NULL!	#NULL!	#NULL!	#NULL!	#NULL!	#NULL!	#NULL!	#NULL!	#NULL!	52.6033	8.15167	364.958	66.7083	13.6944	#NULL!	#NULL!	#NULL!	#NULL!	#NULL!	#NULL!	#NULL!	0	#NULL!	#NULL!
0	1	0	1	1	0	#NULL!	10	16.8887	1.22727	1.7391	#NULL!	2	3	1	1	1	2	2	2.28571	1.72367	1.78053	#NULL!	#NULL!	#NULL!	#NULL!	#NULL!	#NULL!	#NULL!	#NULL!	#NULL!	#NULL!	#NULL!	#NULL!	#NULL!	53.6929	8.70429	354.643	68.0714	13.2542	#NULL!	#NULL!	#NULL!	#NULL!	#NULL!	#NULL!	#NULL!	0	#NULL!	#NULL!
0	1	0	1	1	1	#NULL!	11	18.7962	1.54545	2.77384	#NULL!	1	4	3	1	2	1	1	2.14286	1.85426	1.99074	#NULL!	#NULL!	#NULL!	#NULL!	#NULL!	#NULL!	#NULL!	#NULL!	#NULL!	#NULL!	#NULL!	#NULL!	#NULL!	54.1414	8.64714	337.357	64.5	12.2804	#NULL!	#NULL!	#NULL!	#NULL!	#NULL!	#NULL!	#NULL!	0	#NULL!	#NULL!
0	1	0	1	1	1	#NULL!	10	16.6468	1.31818	2.03474	#NULL!	1	4	4	5	3	5	2	4.57143	3.32107	3.40069	#NULL!	#NULL!	#NULL!	#NULL!	#NULL!	#NULL!	#NULL!	#NULL!	#NULL!	#NULL!	#NULL!	#NULL!	#NULL!	54.7614	9.20571	381.5	77.3571	14.0738	#NULL!	#NULL!	#NULL!	#NULL!	#NULL!	#NULL!	#NULL!	0	#NULL!	#NULL!
0	1	0	1	1	0	#NULL!	11	21.875	1.54545	2.77384	#NULL!	3	4	3	2	3	4	3	3.57143	3.01299	3.14947	#NULL!	#NULL!	#NULL!	#NULL!	#NULL!	#NULL!	#NULL!	#NULL!	#NULL!	#NULL!	#NULL!	#NULL!	#NULL!	55.468	11.22	356.65	92	13.13	#NULL!	#NULL!	#NULL!	#NULL!	#NULL!	#NULL!	#NULL!	0	#NULL!	#NULL!
0	1	0	1	1	0	#NULL!	10	14.758	1.36364	2.18256	#NULL!	3	5	3	3	2	3	3	3.57143	2.99278	3.08378	#NULL!	#NULL!	#NULL!	#NULL!	#NULL!	#NULL!	#NULL!	#NULL!	#NULL!	#NULL!	#NULL!	#NULL!	#NULL!	55.47	8.38857	377.857	66.7143	13.4375	#NULL!	#NULL!	#NULL!	#NULL!	#NULL!	#NULL!	#NULL!	0	#NULL!	#NULL!
0	1	0	1	1	0	#NULL!	12	16.5623	1.63636	3.06948	#NULL!	2	5	4	3	3	3	3	2.85714	3.05483	3.21407	#NULL!	#NULL!	#NULL!	#NULL!	#NULL!	#NULL!	#NULL!	#NULL!	#NULL!	#NULL!	#NULL!	#NULL!	#NULL!	55.6429	8.05714	381.143	65.2143	13.422	#NULL!	#NULL!	#NULL!	#NULL!	#NULL!	#NULL!	#NULL!	0	#NULL!	#NULL!
0	1	0	1	1	0	#NULL!	10	24.4511	1.31818	2.03474	#NULL!	2	5	4	4	4	3	3	4.14286	3.38456	3.46418	#NULL!	#NULL!	#NULL!	#NULL!	#NULL!	#NULL!	#NULL!	#NULL!	#NULL!	#NULL!	#NULL!	#NULL!	#NULL!	55.7283	11.6817	379.75	103.833	14.3507	#NULL!	#NULL!	#NULL!	#NULL!	#NULL!	#NULL!	#NULL!	0	#NULL!	#NULL!
0	1	0	1	1	0	#NULL!	11	19.4674	1.86364	3.80857	#NULL!	2	4	4	4	4	5	5	4.14286	3.7785	3.9946	#NULL!	#NULL!	#NULL!	#NULL!	#NULL!	#NULL!	#NULL!	#NULL!	#NULL!	#NULL!	#NULL!	#NULL!	#NULL!	63.1357	12.1014	430.714	103.321	13.9458	#NULL!	#NULL!	#NULL!	#NULL!	#NULL!	#NULL!	#NULL!	0	#NULL!	#NULL!
0	1	1	2	1	1	#NULL!	13	15.4315	1.09091	1.29564	1.30817	4	4	3	3	2	4	2	3	2.89899	2.92174	2.92313	1.18182	1.76555	4	4	3	3	2	4	4	3.71429	3.21068	3.27554	24.815	3.73333	188.042	31.875	15.7021	#NULL!	#NULL!	#NULL!	#NULL!	#NULL!	#NULL!	#NULL!	0	#NULL!	#NULL!
0	1	1	2	1	1	#NULL!	11	18.6667	1.54545	2.77384	2.849	1	5	4	3	2	4	3	2.85714	2.93362	3.07011	3.07846	1.22727	1.95694	1	5	4	3	2	3	3	2.42857	2.73954	2.82061	26.6386	4.17286	189.321	35.1429	13.8845	#NULL!	#NULL!	#NULL!	#NULL!	#NULL!	#NULL!	#NULL!	0	#NULL!	#NULL!
0	1	1	2	1	1	#NULL!	11	15.22	1.22727	1.7391	1.77042	5	5	2	2	2	3	2	1.57143	2.6443	2.70117	2.70465	1.13636	1.57416	2	4	2	2	2	2	2	2	2.12626	2.17491	29.9183	2.62667	205.625	19.5833	12.7375	#NULL!	#NULL!	#NULL!	#NULL!	#NULL!	#NULL!	#NULL!	0	#NULL!	#NULL!
0	1	1	2	1	1	#NULL!	13	20.9566	1.36364	2.18256	2.23267	1	5	4	2	2	3	3	2.71429	2.67532	2.76632	2.77188	1.18182	1.76555	2	5	4	3	2	3	2	3	2.79798	2.86284	30.6571	4.22714	229.929	36.8571	14.4964	#NULL!	#NULL!	#NULL!	#NULL!	#NULL!	#NULL!	#NULL!	0	#NULL!	#NULL!
0	1	1	2	1	1	#NULL!	11	16.2177	1.13636	1.44346	1.46225	1	5	2	4	3	3	4	3.14286	2.91991	2.95404	2.95612	1.13636	1.57416	2	5	2	3	3	3	3	3.28571	2.82468	2.87332	34.63	5.64	207.812	40.75	12.0646	#NULL!	#NULL!	#NULL!	#NULL!	#NULL!	#NULL!	#NULL!	0	#NULL!	#NULL!
0	1	1	2	1	1	#NULL!	11	19.2894	1.77273	3.51293	3.61941	3	5	2	5	4	4	3	3.57143	3.48268	3.67604	3.68787	1.63636	3.67943	3	4	2	5	3	3	4	3	3.18182	3.40883	34.7467	3.60833	274.5	34.25	15.0347	#NULL!	#NULL!	#NULL!	#NULL!	#NULL!	#NULL!	#NULL!	0	#NULL!	#NULL!
0	1	1	2	1	1	#NULL!	11	14.4676	1.22727	1.7391	1.77042	2	5	2	3	1	3	3	2.85714	2.56494	2.6218	2.62528	1.27273	2.14833	1	4	2	3	2	3	3	3.14286	2.49062	2.58791	35.45	3.815	258.167	30.4167	13.4715	#NULL!	#NULL!	#NULL!	#NULL!	#NULL!	#NULL!	#NULL!	0	#NULL!	#NULL!
0	1	1	2	1	1	#NULL!	11	15.3146	1.18182	1.59128	1.61633	1	5	1	2	2	3	2	2.42857	2.17893	2.22443	2.22721	1.22727	1.95694	1	5	1	3	2	3	2	3	2.35859	2.43966	36.1517	4.745	266.125	39.3333	14.1382	#NULL!	#NULL!	#NULL!	#NULL!	#NULL!	#NULL!	#NULL!	0	#NULL!	#NULL!
0	1	1	2	1	1	#NULL!	11	16.8617	1.13636	1.44346	1.46225	5	5	2	4	5	3	4	2.71429	3.53896	3.57308	3.57517	1.13636	1.57416	4	5	2	4	4	3	4	2.71429	3.31674	3.36538	37.9933	8.85833	218.542	67.2917	12.2201	#NULL!	#NULL!	#NULL!	#NULL!	#NULL!	#NULL!	#NULL!	0	#NULL!	#NULL!
0	1	1	2	1	0	#NULL!	10	20.4082	1.95455	4.10421	4.23575	4	4	4	5	4	5	5	3.71429	4.07431	4.31317	4.32778	1.95455	5.01914	5	4	4	5	3	3	4	3.71429	3.74098	4.08149	38.3183	6.53667	286.042	58.875	15.0465	#NULL!	#NULL!	#NULL!	#NULL!	#NULL!	#NULL!	#NULL!	0	#NULL!	#NULL!
0	1	1	2	1	0	#NULL!	13	17.7778	1.04545	1.14782	1.15408	3	4	2	2	2	2	2	2.57143	2.29076	2.30214	2.30283	1.04545	1.19139	3	3	3	3	2	3	2	3	2.56061	2.57682	38.79	6.29	253.292	48.4583	12.7896	#NULL!	#NULL!	#NULL!	#NULL!	#NULL!	#NULL!	#NULL!	0	#NULL!	#NULL!
0	1	1	2	1	1	#NULL!	12	17.313	1.36364	2.18256	2.23267	2	5	4	3	5	5	5	4.28571	3.84993	3.94092	3.94649	1.45455	2.91388	1	5	4	3	5	5	5	4.42857	3.76479	3.92694	39.2443	9.08857	286.857	85.7143	16.0333	#NULL!	#NULL!	#NULL!	#NULL!	#NULL!	#NULL!	#NULL!	0	#NULL!	#NULL!
0	1	1	2	1	0	#NULL!	11	15.5556	1.09091	1.29564	1.30817	1	4	3	3	2	3	3	3.42857	2.61328	2.63602	2.63742	1.04545	1.19139	1	4	4	3	2	2	4	3.42857	2.71934	2.73555	40.7543	6.41286	263.321	48.8929	12.8738	#NULL!	#NULL!	#NULL!	#NULL!	#NULL!	#NULL!	#NULL!	0	#NULL!	#NULL!
0	1	1	2	1	1	#NULL!	10	21.9479	1.27273	1.88692	1.9245	1	4	4	4	1	3	5	3.85714	3.01443	3.08267	3.08685	1.27273	2.14833	1	5	4	3	3	4	4	2.42857	3.07792	3.17521	41.7175	5.7275	291.5	47.4375	13.3115	#NULL!	#NULL!	#NULL!	#NULL!	#NULL!	#NULL!	#NULL!	0	#NULL!	#NULL!
0	1	1	2	1	0	#NULL!	11	17.7778	1.45455	2.4782	2.54083	3	4	3	5	4	5	3	3.42857	3.54257	3.65631	3.66327	1.5	3.10526	3	4	3	4	3	4	2	3.57143	3.11905	3.29741	50.164	7.632	286.4	50.3	11.5525	#NULL!	#NULL!	#NULL!	#NULL!	#NULL!	#NULL!	#NULL!	0	#NULL!	#NULL!
0	1	1	2	1	0	#NULL!	11	16.8663	1.36364	2.18256	2.23267	1	5	4	5	3	3	3	3	3.15152	3.24251	3.24807	1.31818	2.33971	1	5	3	3	1	2	2	3	2.36869	2.48219	50.7983	6.75833	367.667	56	14.1333	#NULL!	#NULL!	#NULL!	#NULL!	#NULL!	#NULL!	#NULL!	0	#NULL!	#NULL!
0	1	1	2	1	0	#NULL!	11	15.6956	1.22727	1.7391	1.77042	1	1	2	3	2	2	2	2.28571	1.83478	1.89165	1.89513	1.18182	1.76555	1	1	3	2	3	2	2	2	1.90909	1.97395	50.8557	5.44714	359.929	42.6071	13.303	#NULL!	#NULL!	#NULL!	#NULL!	#NULL!	#NULL!	#NULL!	0	#NULL!	#NULL!
0	1	1	2	1	0	#NULL!	10	17.805	1.45455	2.4782	2.54083	3	4	4	2	2	2	2	2	2.49495	2.60869	2.61565	1.27273	2.14833	3	3	4	3	4	3	3	3.14286	3.04618	3.14346	51.6029	7.40143	351.393	58.3214	13.2982	#NULL!	#NULL!	#NULL!	#NULL!	#NULL!	#NULL!	#NULL!	0	#NULL!	#NULL!
0	1	0	1	0	1	#NULL!	11	15.3061	1.36364	2.18256	#NULL!	1	2	2	3	1	3	2	3.28571	2.07215	2.16314	#NULL!	#NULL!	#NULL!	#NULL!	#NULL!	#NULL!	#NULL!	#NULL!	#NULL!	#NULL!	#NULL!	#NULL!	#NULL!	27.176	2.644	179.2	19.5	12.5167	#NULL!	#NULL!	#NULL!	#NULL!	#NULL!	#NULL!	#NULL!	0	#NULL!	#NULL!
0	1	0	1	0	1	#NULL!	11	20.0773	1.45455	2.4782	#NULL!	1	4	2	4	5	3	3	2.42857	2.8759	2.98964	#NULL!	#NULL!	#NULL!	#NULL!	#NULL!	#NULL!	#NULL!	#NULL!	#NULL!	#NULL!	#NULL!	#NULL!	#NULL!	32.1967	5.88	181.542	41.6667	11.5583	#NULL!	#NULL!	#NULL!	#NULL!	#NULL!	#NULL!	#NULL!	0	#NULL!	#NULL!
0	1	0	1	0	1	#NULL!	12	14.1285	1.36364	2.18256	#NULL!	1	5	2	3	2	3	2	3.42857	2.53247	2.62346	#NULL!	#NULL!	#NULL!	#NULL!	#NULL!	#NULL!	#NULL!	#NULL!	#NULL!	#NULL!	#NULL!	#NULL!	#NULL!	32.3567	5.69333	216.208	47.0833	13.4417	#NULL!	#NULL!	#NULL!	#NULL!	#NULL!	#NULL!	#NULL!	0	#NULL!	#NULL!
0	1	0	1	0	0	#NULL!	12	16.197	1.18182	1.59128	#NULL!	1	2	1	1	1	1	1	1.85714	1.22655	1.27205	#NULL!	#NULL!	#NULL!	#NULL!	#NULL!	#NULL!	#NULL!	#NULL!	#NULL!	#NULL!	#NULL!	#NULL!	#NULL!	33.8957	4.54143	208.964	33.7857	11.8667	#NULL!	#NULL!	#NULL!	#NULL!	#NULL!	#NULL!	#NULL!	0	#NULL!	#NULL!
0	1	0	1	0	1	#NULL!	11	15.5556	1.22727	1.7391	#NULL!	3	5	4	3	2	3	3	3.28571	3.057	3.11387	#NULL!	#NULL!	#NULL!	#NULL!	#NULL!	#NULL!	#NULL!	#NULL!	#NULL!	#NULL!	#NULL!	#NULL!	#NULL!	35.098	7.066	220.6	56.6	12.7225	#NULL!	#NULL!	#NULL!	#NULL!	#NULL!	#NULL!	#NULL!	0	#NULL!	#NULL!
0	1	0	1	0	1	#NULL!	12	14.8721	1.04545	1.14782	#NULL!	1	4	3	2	3	3	1	2	2.22727	2.23865	#NULL!	#NULL!	#NULL!	#NULL!	#NULL!	#NULL!	#NULL!	#NULL!	#NULL!	#NULL!	#NULL!	#NULL!	#NULL!	35.805	6.0125	216.375	43.9375	11.9281	#NULL!	#NULL!	#NULL!	#NULL!	#NULL!	#NULL!	#NULL!	0	#NULL!	#NULL!
0	1	0	1	0	1	#NULL!	11	19.052	1.27273	1.88692	#NULL!	1	4	3	2	3	2	1	2.85714	2.23665	2.3049	#NULL!	#NULL!	#NULL!	#NULL!	#NULL!	#NULL!	#NULL!	#NULL!	#NULL!	#NULL!	#NULL!	#NULL!	#NULL!	37.878	5.752	286.65	51.25	14.8625	#NULL!	#NULL!	#NULL!	#NULL!	#NULL!	#NULL!	#NULL!	0	#NULL!	#NULL!
0	1	0	1	0	0	#NULL!	11	18.5108	1.22727	1.7391	#NULL!	5	5	3	4	2	3	4	3	3.35859	3.41546	#NULL!	#NULL!	#NULL!	#NULL!	#NULL!	#NULL!	#NULL!	#NULL!	#NULL!	#NULL!	#NULL!	#NULL!	#NULL!	38.245	3.0325	245.75	22.1875	11.7937	#NULL!	#NULL!	#NULL!	#NULL!	#NULL!	#NULL!	#NULL!	0	#NULL!	#NULL!
0	1	0	1	0	1	#NULL!	11	14.3459	1.18182	1.59128	#NULL!	1	1	1	1	2	1	1	2	1.24242	1.28792	#NULL!	#NULL!	#NULL!	#NULL!	#NULL!	#NULL!	#NULL!	#NULL!	#NULL!	#NULL!	#NULL!	#NULL!	#NULL!	38.56	6.77333	222.917	47.5833	11.6681	#NULL!	#NULL!	#NULL!	#NULL!	#NULL!	#NULL!	#NULL!	0	#NULL!	#NULL!
0	1	0	1	0	0	#NULL!	10	21.1702	1.45455	2.4782	#NULL!	3	4	4	3	4	4	5	4.28571	3.63781	3.75155	#NULL!	#NULL!	#NULL!	#NULL!	#NULL!	#NULL!	#NULL!	#NULL!	#NULL!	#NULL!	#NULL!	#NULL!	#NULL!	38.6133	5.25333	250.75	39.1667	12.5	#NULL!	#NULL!	#NULL!	#NULL!	#NULL!	#NULL!	#NULL!	0	#NULL!	#NULL!
0	1	0	1	0	1	#NULL!	10	18.8079	1.13636	1.44346	#NULL!	3	3	2	2	3	3	3	2.42857	2.50722	2.54134	#NULL!	#NULL!	#NULL!	#NULL!	#NULL!	#NULL!	#NULL!	#NULL!	#NULL!	#NULL!	#NULL!	#NULL!	#NULL!	38.626	5.144	214.6	33.25	10.7475	#NULL!	#NULL!	#NULL!	#NULL!	#NULL!	#NULL!	#NULL!	0	#NULL!	#NULL!
0	1	0	1	0	1	#NULL!	10	17.8571	1.13636	1.44346	#NULL!	1	4	3	2	2	3	2	2.28571	2.26912	2.30324	#NULL!	#NULL!	#NULL!	#NULL!	#NULL!	#NULL!	#NULL!	#NULL!	#NULL!	#NULL!	#NULL!	#NULL!	#NULL!	39.004	7.362	261.9	61.15	13.8108	#NULL!	#NULL!	#NULL!	#NULL!	#NULL!	#NULL!	#NULL!	0	#NULL!	#NULL!
0	1	0	1	0	0	#NULL!	11	18.8189	1.18182	1.59128	#NULL!	1	5	4	4	3	4	3	4.14286	3.2583	3.30379	#NULL!	#NULL!	#NULL!	#NULL!	#NULL!	#NULL!	#NULL!	#NULL!	#NULL!	#NULL!	#NULL!	#NULL!	#NULL!	39.106	4.378	279.45	35.75	13.4425	#NULL!	#NULL!	#NULL!	#NULL!	#NULL!	#NULL!	#NULL!	0	#NULL!	#NULL!
0	1	0	1	0	0	#NULL!	11	19.736	1.18182	1.59128	#NULL!	1	4	4	3	2	1	3	2.28571	2.38528	2.43078	#NULL!	#NULL!	#NULL!	#NULL!	#NULL!	#NULL!	#NULL!	#NULL!	#NULL!	#NULL!	#NULL!	#NULL!	#NULL!	39.3767	4.42333	288	36.25	13.7111	#NULL!	#NULL!	#NULL!	#NULL!	#NULL!	#NULL!	#NULL!	0	#NULL!	#NULL!
0	1	0	1	0	0	#NULL!	11	19.1001	1.81818	3.66075	#NULL!	3	4	4	5	4	3	4	3.71429	3.61472	3.81945	#NULL!	#NULL!	#NULL!	#NULL!	#NULL!	#NULL!	#NULL!	#NULL!	#NULL!	#NULL!	#NULL!	#NULL!	#NULL!	39.44	6.42857	234.821	46.8929	11.7685	#NULL!	#NULL!	#NULL!	#NULL!	#NULL!	#NULL!	#NULL!	0	#NULL!	#NULL!
0	1	0	1	0	0	#NULL!	11	13.1573	1.31818	2.03474	#NULL!	1	5	4	3	3	3	2	3.71429	2.8925	2.97211	#NULL!	#NULL!	#NULL!	#NULL!	#NULL!	#NULL!	#NULL!	#NULL!	#NULL!	#NULL!	#NULL!	#NULL!	#NULL!	40.3275	5.7375	283.25	47.0625	13.7312	#NULL!	#NULL!	#NULL!	#NULL!	#NULL!	#NULL!	#NULL!	0	#NULL!	#NULL!
0	1	0	1	0	1	#NULL!	10	17.827	1.40909	2.33038	#NULL!	1	4	3	3	2	3	2	2.14286	2.39466	2.49703	#NULL!	#NULL!	#NULL!	#NULL!	#NULL!	#NULL!	#NULL!	#NULL!	#NULL!	#NULL!	#NULL!	#NULL!	#NULL!	40.56	4.64	302.417	39.1667	13.8792	#NULL!	#NULL!	#NULL!	#NULL!	#NULL!	#NULL!	#NULL!	0	#NULL!	#NULL!
0	1	0	1	0	1	#NULL!	11	18.1449	1.18182	1.59128	#NULL!	3	5	4	3	4	3	2	2.66667	3.09428	3.13977	#NULL!	#NULL!	#NULL!	#NULL!	#NULL!	#NULL!	#NULL!	#NULL!	#NULL!	#NULL!	#NULL!	#NULL!	#NULL!	40.9467	7.32667	243.667	52.9167	12.0625	#NULL!	#NULL!	#NULL!	#NULL!	#NULL!	#NULL!	#NULL!	0	#NULL!	#NULL!
0	1	0	1	0	0	#NULL!	11	14.2222	1.13636	1.44346	#NULL!	2	3	1	3	2	2	2	1.71429	1.98341	2.01753	#NULL!	#NULL!	#NULL!	#NULL!	#NULL!	#NULL!	#NULL!	#NULL!	#NULL!	#NULL!	#NULL!	#NULL!	#NULL!	41.89	4.855	259.542	34.0417	11.7715	#NULL!	#NULL!	#NULL!	#NULL!	#NULL!	#NULL!	#NULL!	0	#NULL!	#NULL!
0	1	0	1	0	0	#NULL!	10	23.4952	1.04545	1.14782	#NULL!	2	3	2	3	1	3	2	2.28571	2.14791	2.15928	#NULL!	#NULL!	#NULL!	#NULL!	#NULL!	#NULL!	#NULL!	#NULL!	#NULL!	#NULL!	#NULL!	#NULL!	#NULL!	42.2575	3.4225	289.312	25.5625	13.1806	#NULL!	#NULL!	#NULL!	#NULL!	#NULL!	#NULL!	#NULL!	0	#NULL!	#NULL!
0	1	0	1	0	1	#NULL!	10	15.0122	1.5	2.62602	#NULL!	2	4	3	5	3	5	5	3.28571	3.53175	3.65686	#NULL!	#NULL!	#NULL!	#NULL!	#NULL!	#NULL!	#NULL!	#NULL!	#NULL!	#NULL!	#NULL!	#NULL!	#NULL!	42.27	6.75	237	45.0833	11.1333	#NULL!	#NULL!	#NULL!	#NULL!	#NULL!	#NULL!	#NULL!	0	#NULL!	#NULL!
0	1	0	1	0	0	#NULL!	10	15.9122	1.63636	3.06948	#NULL!	3	4	4	3	2	3	2	3.14286	2.86436	3.02359	#NULL!	#NULL!	#NULL!	#NULL!	#NULL!	#NULL!	#NULL!	#NULL!	#NULL!	#NULL!	#NULL!	#NULL!	#NULL!	42.3725	6.3425	305.438	54.125	14.1198	#NULL!	#NULL!	#NULL!	#NULL!	#NULL!	#NULL!	#NULL!	0	#NULL!	#NULL!
0	1	0	1	0	0	#NULL!	10	17.7096	1.36364	2.18256	#NULL!	1	5	4	2	1	4	2	1.57143	2.43723	2.52822	#NULL!	#NULL!	#NULL!	#NULL!	#NULL!	#NULL!	#NULL!	#NULL!	#NULL!	#NULL!	#NULL!	#NULL!	#NULL!	42.9867	5.81667	275.125	42.0833	11.9965	#NULL!	#NULL!	#NULL!	#NULL!	#NULL!	#NULL!	#NULL!	0	#NULL!	#NULL!
0	1	0	1	0	1	#NULL!	11	14.348	1.31818	2.03474	#NULL!	1	5	3	2	4	2	1	2.42857	2.41631	2.49592	#NULL!	#NULL!	#NULL!	#NULL!	#NULL!	#NULL!	#NULL!	#NULL!	#NULL!	#NULL!	#NULL!	#NULL!	#NULL!	42.9957	7.45143	253.25	53.4643	11.9726	#NULL!	#NULL!	#NULL!	#NULL!	#NULL!	#NULL!	#NULL!	0	#NULL!	#NULL!
0	1	0	1	0	0	#NULL!	11	19.5609	1.27273	1.88692	#NULL!	3	4	4	1	3	3	1	2	2.47475	2.54299	#NULL!	#NULL!	#NULL!	#NULL!	#NULL!	#NULL!	#NULL!	#NULL!	#NULL!	#NULL!	#NULL!	#NULL!	#NULL!	43.336	8.094	299	68.65	14.255	#NULL!	#NULL!	#NULL!	#NULL!	#NULL!	#NULL!	#NULL!	0	#NULL!	#NULL!
0	1	0	1	0	0	#NULL!	11	16.0145	1.13636	1.44346	#NULL!	1	3	1	1	3	1	2	3	1.79293	1.82705	#NULL!	#NULL!	#NULL!	#NULL!	#NULL!	#NULL!	#NULL!	#NULL!	#NULL!	#NULL!	#NULL!	#NULL!	#NULL!	43.3925	6.45	338.812	59	15.2448	#NULL!	#NULL!	#NULL!	#NULL!	#NULL!	#NULL!	#NULL!	0	#NULL!	#NULL!
0	1	0	1	0	0	#NULL!	10	18.8776	1.45455	2.4782	#NULL!	1	3	4	1	4	5	2	3.28571	2.74892	2.86266	#NULL!	#NULL!	#NULL!	#NULL!	#NULL!	#NULL!	#NULL!	#NULL!	#NULL!	#NULL!	#NULL!	#NULL!	#NULL!	43.4975	6.9425	286.25	53.375	13.4802	#NULL!	#NULL!	#NULL!	#NULL!	#NULL!	#NULL!	#NULL!	0	#NULL!	#NULL!
0	1	0	1	0	0	#NULL!	10	19.9792	1.22727	1.7391	#NULL!	1	3	4	3	1	1	1	1.71429	1.8824	1.93926	#NULL!	#NULL!	#NULL!	#NULL!	#NULL!	#NULL!	#NULL!	#NULL!	#NULL!	#NULL!	#NULL!	#NULL!	#NULL!	45.4	6.49667	256.75	42.5833	10.9681	#NULL!	#NULL!	#NULL!	#NULL!	#NULL!	#NULL!	#NULL!	0	#NULL!	#NULL!
0	1	0	1	0	0	#NULL!	12	17.7778	1.27273	1.88692	#NULL!	3	3	2	3	3	2	2	3.14286	2.49062	2.55886	#NULL!	#NULL!	#NULL!	#NULL!	#NULL!	#NULL!	#NULL!	#NULL!	#NULL!	#NULL!	#NULL!	#NULL!	#NULL!	45.73	8.76	268.667	64.3333	11.9389	#NULL!	#NULL!	#NULL!	#NULL!	#NULL!	#NULL!	#NULL!	0	#NULL!	#NULL!
0	1	0	1	0	1	#NULL!	11	15.0657	1.45455	2.4782	#NULL!	1	5	3	3	3	3	2	2.57143	2.66955	2.78329	#NULL!	#NULL!	#NULL!	#NULL!	#NULL!	#NULL!	#NULL!	#NULL!	#NULL!	#NULL!	#NULL!	#NULL!	#NULL!	45.7733	7.81333	293.083	62.0833	12.6208	#NULL!	#NULL!	#NULL!	#NULL!	#NULL!	#NULL!	#NULL!	0	#NULL!	#NULL!
0	1	0	1	0	0	#NULL!	11	21.0828	1.45455	2.4782	#NULL!	5	5	4	3	3	2	2	2	3.05051	3.16424	#NULL!	#NULL!	#NULL!	#NULL!	#NULL!	#NULL!	#NULL!	#NULL!	#NULL!	#NULL!	#NULL!	#NULL!	#NULL!	46.1175	9.28	315.625	79.4375	14.2802	#NULL!	#NULL!	#NULL!	#NULL!	#NULL!	#NULL!	#NULL!	0	#NULL!	#NULL!
0	1	0	1	0	1	#NULL!	12	15.625	1.13636	1.44346	#NULL!	1	5	3	3	3	3	2	3	2.68182	2.71594	#NULL!	#NULL!	#NULL!	#NULL!	#NULL!	#NULL!	#NULL!	#NULL!	#NULL!	#NULL!	#NULL!	#NULL!	#NULL!	46.8867	10.51	273.042	79.875	12.3389	#NULL!	#NULL!	#NULL!	#NULL!	#NULL!	#NULL!	#NULL!	0	#NULL!	#NULL!
0	1	0	1	0	0	#NULL!	12	17.5853	1.31818	2.03474	#NULL!	3	5	2	2	2	4	4	3.85714	3.01948	3.0991	#NULL!	#NULL!	#NULL!	#NULL!	#NULL!	#NULL!	#NULL!	#NULL!	#NULL!	#NULL!	#NULL!	#NULL!	#NULL!	47.165	7.2625	275.062	50.1875	11.2958	#NULL!	#NULL!	#NULL!	#NULL!	#NULL!	#NULL!	#NULL!	0	#NULL!	#NULL!
0	1	0	1	0	1	#NULL!	12	17.7096	1.45455	2.4782	#NULL!	1	4	3	5	3	3	2	2.71429	2.79654	2.91028	#NULL!	#NULL!	#NULL!	#NULL!	#NULL!	#NULL!	#NULL!	#NULL!	#NULL!	#NULL!	#NULL!	#NULL!	#NULL!	47.2925	4.45	342.312	35.25	13.1146	#NULL!	#NULL!	#NULL!	#NULL!	#NULL!	#NULL!	#NULL!	0	#NULL!	#NULL!
0	1	0	1	0	0	#NULL!	10	15.2637	1.18182	1.59128	#NULL!	1	3	3	3	3	3	3	3.28571	2.6075	2.653	#NULL!	#NULL!	#NULL!	#NULL!	#NULL!	#NULL!	#NULL!	#NULL!	#NULL!	#NULL!	#NULL!	#NULL!	#NULL!	48.4867	7.725	272.5	51.1667	11.1083	#NULL!	#NULL!	#NULL!	#NULL!	#NULL!	#NULL!	#NULL!	0	#NULL!	#NULL!
0	1	0	1	0	1	#NULL!	11	14.2222	1.81818	3.66075	#NULL!	2	5	4	4	3	4	4	3.85714	3.51948	3.72421	#NULL!	#NULL!	#NULL!	#NULL!	#NULL!	#NULL!	#NULL!	#NULL!	#NULL!	#NULL!	#NULL!	#NULL!	#NULL!	48.59	5.728	278.5	37.95	11.1558	#NULL!	#NULL!	#NULL!	#NULL!	#NULL!	#NULL!	#NULL!	0	#NULL!	#NULL!
0	1	0	1	0	0	#NULL!	12	18.1787	1.18182	1.59128	#NULL!	1	1	2	2	2	1	1	2	1.46465	1.51014	#NULL!	#NULL!	#NULL!	#NULL!	#NULL!	#NULL!	#NULL!	#NULL!	#NULL!	#NULL!	#NULL!	#NULL!	#NULL!	50.26	11.3333	266.25	78.1667	11.4236	#NULL!	#NULL!	#NULL!	#NULL!	#NULL!	#NULL!	#NULL!	0	#NULL!	#NULL!
0	1	0	1	0	1	#NULL!	10	16.5889	1.36364	2.18256	#NULL!	1	5	2	3	1	3	3	3.71429	2.56421	2.6552	#NULL!	#NULL!	#NULL!	#NULL!	#NULL!	#NULL!	#NULL!	#NULL!	#NULL!	#NULL!	#NULL!	#NULL!	#NULL!	50.5067	8.79333	294.958	58.75	11.8472	#NULL!	#NULL!	#NULL!	#NULL!	#NULL!	#NULL!	#NULL!	0	#NULL!	#NULL!
0	1	0	1	0	0	#NULL!	10	14.2222	1.45455	2.4782	#NULL!	3	5	4	4	2	4	4	3.85714	3.47908	3.59282	#NULL!	#NULL!	#NULL!	#NULL!	#NULL!	#NULL!	#NULL!	#NULL!	#NULL!	#NULL!	#NULL!	#NULL!	#NULL!	51.5843	7.58429	313.964	51.75	11.7685	#NULL!	#NULL!	#NULL!	#NULL!	#NULL!	#NULL!	#NULL!	0	#NULL!	#NULL!
0	1	0	1	0	1	#NULL!	10	14.6706	1.54545	2.77384	#NULL!	1	3	2	3	4	2	2	1.85714	2.26696	2.40344	#NULL!	#NULL!	#NULL!	#NULL!	#NULL!	#NULL!	#NULL!	#NULL!	#NULL!	#NULL!	#NULL!	#NULL!	#NULL!	52.352	7.052	397.65	62.25	14.6608	#NULL!	#NULL!	#NULL!	#NULL!	#NULL!	#NULL!	#NULL!	0	#NULL!	#NULL!
0	1	0	1	0	0	#NULL!	11	19.025	1.5	2.62602	#NULL!	5	5	2	5	1	5	5	4.14286	3.7381	3.86321	#NULL!	#NULL!	#NULL!	#NULL!	#NULL!	#NULL!	#NULL!	#NULL!	#NULL!	#NULL!	#NULL!	#NULL!	#NULL!	55.18	8.63	364.25	67.5	13.1139	#NULL!	#NULL!	#NULL!	#NULL!	#NULL!	#NULL!	#NULL!	0	#NULL!	#NULL!
0	1	0	1	0	1	#NULL!	11	15.7342	1.5	2.62602	#NULL!	5	2	3	3	2	3	4	3.71429	3.02381	3.14892	#NULL!	#NULL!	#NULL!	#NULL!	#NULL!	#NULL!	#NULL!	#NULL!	#NULL!	#NULL!	#NULL!	#NULL!	#NULL!	57.078	13.766	312.4	99.05	12.2742	#NULL!	#NULL!	#NULL!	#NULL!	#NULL!	#NULL!	#NULL!	0	#NULL!	#NULL!
0	1	0	1	0	0	#NULL!	10	20.0288	1.18182	1.59128	#NULL!	1	3	4	2	2	1	2	2	2.0202	2.0657	#NULL!	#NULL!	#NULL!	#NULL!	#NULL!	#NULL!	#NULL!	#NULL!	#NULL!	#NULL!	#NULL!	#NULL!	#NULL!	57.208	8.13	381.25	63.15	12.9342	#NULL!	#NULL!	#NULL!	#NULL!	#NULL!	#NULL!	#NULL!	0	#NULL!	#NULL!
0	1	0	1	0	0	#NULL!	11	16.2274	1.04545	1.14782	#NULL!	4	5	4	5	5	5	4	4.71429	4.19553	4.2069	#NULL!	#NULL!	#NULL!	#NULL!	#NULL!	#NULL!	#NULL!	#NULL!	#NULL!	#NULL!	#NULL!	#NULL!	#NULL!	59.142	11.626	337.9	85.35	11.6883	#NULL!	#NULL!	#NULL!	#NULL!	#NULL!	#NULL!	#NULL!	0	#NULL!	#NULL!
0	1	1	2	0	0	#NULL!	11	19.0718	1.40909	2.33038	2.38675	1	4	1	3	1	3	2	2.42857	2.09307	2.19544	2.2017	1.27273	2.14833	1	3	1	3	1	2	2	2.42857	1.8557	1.95299	26.246	3.81	176.7	29.5	12.98	#NULL!	#NULL!	#NULL!	#NULL!	#NULL!	#NULL!	#NULL!	0	#NULL!	#NULL!
0	1	1	2	0	0	#NULL!	11	17.9418	1.36364	2.18256	2.23267	1	3	3	4	3	3	4	2.57143	2.77056	2.86155	2.86712	1.36364	2.5311	1	4	3	4	3	2	4	2.42857	2.75469	2.88441	35.7425	6.595	229.312	51.5625	12.9771	#NULL!	#NULL!	#NULL!	#NULL!	#NULL!	#NULL!	#NULL!	0	#NULL!	#NULL!
0	1	1	2	0	1	#NULL!	11	14.1777	1.18182	1.59128	1.61633	1	5	3	1	1	3	3	3.28571	2.38528	2.43078	2.43356	1.31818	2.33971	1	5	3	3	1	2	1	2.28571	2.17821	2.29171	35.875	7.00333	210.292	50	12.1472	#NULL!	#NULL!	#NULL!	#NULL!	#NULL!	#NULL!	#NULL!	0	#NULL!	#NULL!
0	1	1	2	0	1	#NULL!	11	16.6468	1.27273	1.88692	1.9245	3	5	4	3	2	2	2	2.14286	2.71284	2.78109	2.78526	1.5	3.10526	3	5	4	3	4	3	2	2.14286	3.07143	3.24979	38.9175	4.5975	296.125	39.6875	14.399	#NULL!	#NULL!	#NULL!	#NULL!	#NULL!	#NULL!	#NULL!	0	#NULL!	#NULL!
0	1	1	2	0	1	#NULL!	11	21.6413	1.36364	2.18256	2.23267	3	1	3	5	3	2	1	3.71429	2.56421	2.6552	2.66077	1.45455	2.91388	1	1	3	3	2	2	1	2.57143	1.89177	2.05392	39.8567	6.93	225.583	47.9167	11.2722	#NULL!	#NULL!	#NULL!	#NULL!	#NULL!	#NULL!	#NULL!	0	#NULL!	#NULL!
0	1	1	2	0	0	#NULL!	10	14.6667	1.13636	1.44346	1.46225	3	3	4	3	2	3	3	1.85714	2.66595	2.70007	2.70215	1.09091	1.38278	1	3	4	1	1	3	2	1.85714	1.99423	2.02666	48.87	6.4975	288.312	42.875	11.2625	#NULL!	#NULL!	#NULL!	#NULL!	#NULL!	#NULL!	#NULL!	0	#NULL!	#NULL!
0	1	1	2	0	1	#NULL!	10	16.8663	1.22727	1.7391	1.77042	1	4	2	3	3	4	2	3.57143	2.6443	2.70117	2.70465	1.22727	1.95694	1	4	3	3	3	3	2	3.42857	2.62843	2.7095	53.9367	5.28333	374.083	41.5833	12.8389	#NULL!	#NULL!	#NULL!	#NULL!	#NULL!	#NULL!	#NULL!	0	#NULL!	#NULL!
0	1	1	2	0	0	#NULL!	11	15.625	1.18182	1.59128	1.61633	1	3	3	3	2	3	2	3.14286	2.36941	2.4149	2.41769	1.18182	1.76555	1	4	3	3	2	2	2	3.71429	2.4329	2.49776	67.97	12.0333	435.083	94	12.9681	#NULL!	#NULL!	#NULL!	#NULL!	#NULL!	#NULL!	#NULL!	0	#NULL!	#NULL!
0	0	1	3	0	1	#NULL!	13	23.5304	1.09091	1.29564	1.30817	1	2	2	3	1	1	1	1.28571	1.48629	1.50904	1.51043	1.09091	1.38278	1	3	2	1	1	1	1	1.28571	1.37518	1.40761	#NULL!	#NULL!	#NULL!	#NULL!	#NULL!	#NULL!	#NULL!	#NULL!	#NULL!	#NULL!	#NULL!	#NULL!	0	#NULL!	#NULL!
0	0	1	3	0	0	#NULL!	12	28.764	1.27273	1.88692	1.9245	1	4	3	1	1	1	2	1.57143	1.76046	1.82871	1.83288	1.22727	1.95694	1	4	2	1	1	1	1	1.28571	1.50144	1.58252	#NULL!	#NULL!	#NULL!	#NULL!	#NULL!	#NULL!	#NULL!	#NULL!	#NULL!	#NULL!	#NULL!	#NULL!	0	#NULL!	#NULL!
0	0	1	3	0	0	#NULL!	13	18.75	1.09091	1.29564	1.30817	1	3	1	4	4	1	3	2.71429	2.31169	2.33444	2.33583	1.09091	1.38278	1	3	1	4	4	1	3	2.71429	2.31169	2.34412	#NULL!	#NULL!	#NULL!	#NULL!	#NULL!	#NULL!	#NULL!	#NULL!	#NULL!	#NULL!	#NULL!	#NULL!	0	#NULL!	#NULL!
0	0	1	3	0	1	#NULL!	11	16.0958	1.09091	1.29564	1.30817	1	1	2	1	3	2	1	1.42857	1.50216	1.52491	1.5263	1.09091	1.38278	1	1	2	2	2	2	1	1.28571	1.48629	1.51872	#NULL!	#NULL!	#NULL!	#NULL!	#NULL!	#NULL!	#NULL!	#NULL!	#NULL!	#NULL!	#NULL!	#NULL!	0	#NULL!	#NULL!
0	0	1	3	0	0	#NULL!	13	22.9819	1.09091	1.29564	1.30817	1	3	1	1	2	2	2	3	1.78788	1.81063	1.81202	1.09091	1.38278	1	4	1	3	2	2	2	1.28571	1.93074	1.96317	#NULL!	#NULL!	#NULL!	#NULL!	#NULL!	#NULL!	#NULL!	#NULL!	#NULL!	#NULL!	#NULL!	#NULL!	0	#NULL!	#NULL!
0	0	1	3	0	1	#NULL!	11	15.3146	1.09091	1.29564	1.30817	1	1	3	2	2	2	2	2	1.78788	1.81063	1.81202	1.18182	1.76555	1	1	4	3	2	2	2	2	2.0202	2.08506	#NULL!	#NULL!	#NULL!	#NULL!	#NULL!	#NULL!	#NULL!	#NULL!	#NULL!	#NULL!	#NULL!	#NULL!	0	#NULL!	#NULL!
0	0	1	3	0	1	#NULL!	13	20.0288	1.09091	1.29564	1.30817	1	3	2	2	1	2	2	2.14286	1.80375	1.8265	1.82789	1.09091	1.38278	1	3	3	1	2	2	2	2	1.89899	1.93142	#NULL!	#NULL!	#NULL!	#NULL!	#NULL!	#NULL!	#NULL!	#NULL!	#NULL!	#NULL!	#NULL!	#NULL!	0	#NULL!	#NULL!
0	0	1	3	0	1	#NULL!	12	18.3655	1.13636	1.44346	1.46225	1	3	2	2	2	2	2	2.57143	1.96753	2.00165	2.00374	1.13636	1.57416	1	3	3	3	1	2	2	2.71429	2.09452	2.14316	#NULL!	#NULL!	#NULL!	#NULL!	#NULL!	#NULL!	#NULL!	#NULL!	#NULL!	#NULL!	#NULL!	#NULL!	0	#NULL!	#NULL!
0	0	1	3	0	1	#NULL!	11	16.3966	1.40909	2.33038	2.38675	1	3	1	3	2	2	2	2.28571	1.96609	2.06845	2.07472	1.36364	2.5311	1	3	1	3	4	2	2	2	2.15152	2.28123	#NULL!	#NULL!	#NULL!	#NULL!	#NULL!	#NULL!	#NULL!	#NULL!	#NULL!	#NULL!	#NULL!	#NULL!	0	#NULL!	#NULL!
0	0	1	3	0	0	#NULL!	11	20.6131	1.09091	1.29564	1.30817	1	3	3	2	1	3	2	2.71429	2.08947	2.11221	2.11361	1	1	1	3	3	2	2	2	2	2.71429	2.07937	2.07937	#NULL!	#NULL!	#NULL!	#NULL!	#NULL!	#NULL!	#NULL!	#NULL!	#NULL!	#NULL!	#NULL!	#NULL!	0	#NULL!	#NULL!
0	0	1	3	0	1	#NULL!	12	18.7962	1.31818	2.03474	2.07858	3	1	1	3	2	3	2	2	2.03535	2.11497	2.11984	1.27273	2.14833	1	1	1	2	1	2	1	1.42857	1.30014	1.39743	#NULL!	#NULL!	#NULL!	#NULL!	#NULL!	#NULL!	#NULL!	#NULL!	#NULL!	#NULL!	#NULL!	#NULL!	0	#NULL!	#NULL!
0	0	1	3	0	1	#NULL!	10	14.7929	1.59091	2.92166	3.00308	2	4	2	2	3	2	1	2	2.17677	2.32463	2.33368	1.27273	2.14833	2	2	2	2	2	2	2	1.42857	1.8557	1.95299	#NULL!	#NULL!	#NULL!	#NULL!	#NULL!	#NULL!	#NULL!	#NULL!	#NULL!	#NULL!	#NULL!	#NULL!	0	#NULL!	#NULL!
0	0	1	3	0	0	#NULL!	12	19.1111	1.45455	2.4782	2.54083	1	4	3	1	3	3	2	2	2.27273	2.38647	2.39343	1.31818	2.33971	1	4	3	2	2	2	2	2.14286	2.16234	2.27584	#NULL!	#NULL!	#NULL!	#NULL!	#NULL!	#NULL!	#NULL!	#NULL!	#NULL!	#NULL!	#NULL!	#NULL!	0	#NULL!	#NULL!
0	0	1	3	0	0	#NULL!	11	11.7188	1.22727	1.7391	1.77042	1	4	1	2	1	2	1	2.14286	1.70779	1.76466	1.76814	1.09091	1.38278	1	2	1	2	2	3	3	2	1.89899	1.93142	#NULL!	#NULL!	#NULL!	#NULL!	#NULL!	#NULL!	#NULL!	#NULL!	#NULL!	#NULL!	#NULL!	#NULL!	0	#NULL!	#NULL!
0	0	1	3	0	0	#NULL!	12	26.1719	1.04545	1.14782	1.15408	1	2	2	3	1	2	2	2	1.78283	1.7942	1.7949	1.04545	1.19139	1	3	2	3	1	3	2	1.71429	1.9733	1.98952	#NULL!	#NULL!	#NULL!	#NULL!	#NULL!	#NULL!	#NULL!	#NULL!	#NULL!	#NULL!	#NULL!	#NULL!	0	#NULL!	#NULL!
0	0	1	3	0	1	#NULL!	12	20.4152	1.31818	2.03474	2.07858	1	3	3	3	1	1	3	2	2.03535	2.11497	2.11984	1.31818	2.33971	3	3	3	3	2	3	3	2	2.59091	2.70441	#NULL!	#NULL!	#NULL!	#NULL!	#NULL!	#NULL!	#NULL!	#NULL!	#NULL!	#NULL!	#NULL!	#NULL!	0	#NULL!	#NULL!
0	0	1	3	0	0	#NULL!	12	19.9219	1.09091	1.29564	1.30817	1	3	1	3	2	3	3	2.85714	2.21645	2.2392	2.24059	1.09091	1.38278	1	3	1	3	3	3	3	2.42857	2.27994	2.31237	#NULL!	#NULL!	#NULL!	#NULL!	#NULL!	#NULL!	#NULL!	#NULL!	#NULL!	#NULL!	#NULL!	#NULL!	0	#NULL!	#NULL!
0	0	1	3	0	0	#NULL!	11	21.3675	1.27273	1.88692	1.9245	3	1	4	2	3	3	1	3.14286	2.37951	2.44775	2.45193	1.36364	2.5311	2	1	4	3	3	3	2	2.57143	2.43723	2.56695	#NULL!	#NULL!	#NULL!	#NULL!	#NULL!	#NULL!	#NULL!	#NULL!	#NULL!	#NULL!	#NULL!	#NULL!	0	#NULL!	#NULL!
0	0	1	3	0	0	#NULL!	12	17.3604	1.18182	1.59128	1.61633	1	5	3	3	2	3	3	2.85714	2.671	2.71649	2.71928	1.22727	1.95694	2	3	3	3	3	3	3	2.6	2.64747	2.72855	#NULL!	#NULL!	#NULL!	#NULL!	#NULL!	#NULL!	#NULL!	#NULL!	#NULL!	#NULL!	#NULL!	#NULL!	0	#NULL!	#NULL!
0	0	1	3	0	0	#NULL!	12	16.8663	1.18182	1.59128	1.61633	1	4	3	3	3	3	3	2.85714	2.671	2.71649	2.71928	1.18182	1.76555	1	4	2	3	3	3	3	3.14286	2.59163	2.65649	#NULL!	#NULL!	#NULL!	#NULL!	#NULL!	#NULL!	#NULL!	#NULL!	#NULL!	#NULL!	#NULL!	#NULL!	0	#NULL!	#NULL!
0	0	1	3	0	0	#NULL!	12	16.6493	1.18182	1.59128	1.61633	1	4	3	3	3	3	3	2.85714	2.671	2.71649	2.71928	1.18182	1.76555	1	4	2	3	3	3	3	3.14286	2.59163	2.65649	#NULL!	#NULL!	#NULL!	#NULL!	#NULL!	#NULL!	#NULL!	#NULL!	#NULL!	#NULL!	#NULL!	#NULL!	0	#NULL!	#NULL!
0	0	1	3	0	1	#NULL!	12	24.8358	1.27273	1.88692	1.9245	3	4	3	3	2	3	2	2.85714	2.6811	2.74934	2.75352	1.31818	2.33971	1	4	3	3	2	3	3	2.57143	2.54329	2.65679	#NULL!	#NULL!	#NULL!	#NULL!	#NULL!	#NULL!	#NULL!	#NULL!	#NULL!	#NULL!	#NULL!	#NULL!	0	#NULL!	#NULL!
0	0	1	3	0	0	#NULL!	13	17.2584	1.18182	1.59128	1.61633	2	5	3	2	2	4	3	2.57143	2.75036	2.79586	2.79864	1.27273	2.14833	3	4	3	3	3	3	3	2	2.80808	2.90537	#NULL!	#NULL!	#NULL!	#NULL!	#NULL!	#NULL!	#NULL!	#NULL!	#NULL!	#NULL!	#NULL!	#NULL!	0	#NULL!	#NULL!
0	0	1	3	0	0	#NULL!	11	18.048	1.45455	2.4782	2.54083	1	4	3	3	4	3	3	2.71429	2.79654	2.91028	2.91724	1.18182	1.76555	3	4	4	3	3	3	3	2	2.90909	2.97395	#NULL!	#NULL!	#NULL!	#NULL!	#NULL!	#NULL!	#NULL!	#NULL!	#NULL!	#NULL!	#NULL!	#NULL!	0	#NULL!	#NULL!
0	0	1	3	0	1	#NULL!	12	20.5457	1.22727	1.7391	1.77042	5	2	2	5	3	3	2	3.28571	2.94589	3.00276	3.00624	1.18182	1.76555	5	2	3	5	2	3	2	2.57143	2.86147	2.92633	#NULL!	#NULL!	#NULL!	#NULL!	#NULL!	#NULL!	#NULL!	#NULL!	#NULL!	#NULL!	#NULL!	#NULL!	0	#NULL!	#NULL!
0	0	1	3	0	0	#NULL!	11	24.8358	1.45455	2.4782	2.54083	5	4	3	3	3	3	3	1.85714	3.03463	3.14837	3.15533	1.40909	2.72249	3	3	3	4	4	3	2	1.71429	2.79149	2.93742	#NULL!	#NULL!	#NULL!	#NULL!	#NULL!	#NULL!	#NULL!	#NULL!	#NULL!	#NULL!	#NULL!	#NULL!	0	#NULL!	#NULL!
0	0	1	3	0	1	#NULL!	11	18.7305	1.72727	3.36511	3.46533	1	5	4	2	3	4	3	3	2.9697	3.15168	3.16281	1.81818	4.44498	3	5	4	2	3	3	4	3.57143	3.26551	3.55738	#NULL!	#NULL!	#NULL!	#NULL!	#NULL!	#NULL!	#NULL!	#NULL!	#NULL!	#NULL!	#NULL!	#NULL!	0	#NULL!	#NULL!
0	0	1	3	0	1	#NULL!	12	18.6851	1.36364	2.18256	2.23267	5	3	3	4	3	3	2	3.57143	3.1039	3.19489	3.20045	1.22727	1.95694	5	3	3	3	3	3	3	2.57143	2.97763	3.05871	#NULL!	#NULL!	#NULL!	#NULL!	#NULL!	#NULL!	#NULL!	#NULL!	#NULL!	#NULL!	#NULL!	#NULL!	0	#NULL!	#NULL!
0	0	1	3	0	1	#NULL!	11	16.197	1.77273	3.51293	3.61941	3	4	3	4	3	3	4	3.71429	3.27633	3.46969	3.48152	1.59091	3.48804	3	3	2	3	3	3	3	2.71429	2.70058	2.91137	#NULL!	#NULL!	#NULL!	#NULL!	#NULL!	#NULL!	#NULL!	#NULL!	#NULL!	#NULL!	#NULL!	#NULL!	0	#NULL!	#NULL!
0	0	1	3	0	1	#NULL!	12	19.563	1.36364	2.18256	2.23267	5	4	2	5	5	3	2	3.28571	3.40548	3.49647	3.50204	1.36364	2.5311	5	4	3	5	3	3	3	4	3.48485	3.61457	#NULL!	#NULL!	#NULL!	#NULL!	#NULL!	#NULL!	#NULL!	#NULL!	#NULL!	#NULL!	#NULL!	#NULL!	0	#NULL!	#NULL!
0	0	1	3	0	0	#NULL!	12	16.3847	1.18182	1.59128	1.61633	1	5	2	4	2	3	3	2.85714	2.671	2.71649	2.71928	1.22727	1.95694	2	5	2	3	3	4	4	3.57143	3.08874	3.16982	#NULL!	#NULL!	#NULL!	#NULL!	#NULL!	#NULL!	#NULL!	#NULL!	#NULL!	#NULL!	#NULL!	#NULL!	0	#NULL!	#NULL!
0	0	1	3	0	0	#NULL!	12	19.736	1.22727	1.7391	1.77042	1	5	3	4	2	3	4	3.57143	2.97763	3.0345	3.03798	1.22727	1.95694	1	4	1	2	2	4	4	4	2.58081	2.66188	#NULL!	#NULL!	#NULL!	#NULL!	#NULL!	#NULL!	#NULL!	#NULL!	#NULL!	#NULL!	#NULL!	#NULL!	0	#NULL!	#NULL!
0	0	1	3	0	1	#NULL!	13	18.3655	1.5	2.62602	2.69492	4	4	2	2	5	3	4	3.71429	3.24603	3.37114	3.3788	1.18182	1.76555	1	4	2	3	4	4	3	2.71429	2.76623	2.83109	#NULL!	#NULL!	#NULL!	#NULL!	#NULL!	#NULL!	#NULL!	#NULL!	#NULL!	#NULL!	#NULL!	#NULL!	0	#NULL!	#NULL!
0	0	1	3	0	1	#NULL!	13	21.9138	1.18182	1.59128	1.61633	5	3	3	5	4	2	4	2.85714	3.33766	3.38316	3.38594	1.18182	1.76555	5	3	3	5	4	4	3	2.85714	3.44877	3.51363	#NULL!	#NULL!	#NULL!	#NULL!	#NULL!	#NULL!	#NULL!	#NULL!	#NULL!	#NULL!	#NULL!	#NULL!	0	#NULL!	#NULL!
0	0	1	3	0	1	#NULL!	12	20.3244	2.18182	4.84331	5.00616	3	1	2	3	4	5	3	3	2.90909	3.20481	3.22291	1.68182	3.87081	3	1	2	4	4	5	4	2.71429	3.04401	3.28723	#NULL!	#NULL!	#NULL!	#NULL!	#NULL!	#NULL!	#NULL!	#NULL!	#NULL!	#NULL!	#NULL!	#NULL!	0	#NULL!	#NULL!
0	0	1	3	0	0	#NULL!	13	15.427	1.86364	3.80857	3.92758	3	5	3	3	1	5	3	2.42857	3.03247	3.24857	3.26179	1.72727	4.0622	3	5	3	3	5	5	5	2.57143	3.69986	3.95929	#NULL!	#NULL!	#NULL!	#NULL!	#NULL!	#NULL!	#NULL!	#NULL!	#NULL!	#NULL!	#NULL!	#NULL!	0	#NULL!	#NULL!
0	0	1	3	0	1	#NULL!	13	17.0392	1.68182	3.21729	3.31125	5	4	3	5	5	5	5	4.85714	4.28211	4.45272	4.46315	1.63636	3.67943	5	4	3	5	5	5	4	4.85714	4.16595	4.39295	#NULL!	#NULL!	#NULL!	#NULL!	#NULL!	#NULL!	#NULL!	#NULL!	#NULL!	#NULL!	#NULL!	#NULL!	0	#NULL!	#NULL!
1	#NULL!	#NULL!	#NULL!	#NULL!	0	1	12	20.69	1.13636	#NULL!	#NULL!	1	4	2	2	4	3	4	3.14286	2.69769	#NULL!	#NULL!	#NULL!	#NULL!	#NULL!	#NULL!	#NULL!	#NULL!	#NULL!	#NULL!	#NULL!	#NULL!	#NULL!	#NULL!	#NULL!	#NULL!	#NULL!	#NULL!	#NULL!	#NULL!	#NULL!	#NULL!	#NULL!	#NULL!	#NULL!	#NULL!	1	2.12838	0.876808
1	#NULL!	#NULL!	#NULL!	#NULL!	1	1	10	15.16	1.31818	#NULL!	#NULL!	3	1	3	3	2	3	3	2.66667	2.44276	#NULL!	#NULL!	#NULL!	#NULL!	#NULL!	#NULL!	#NULL!	#NULL!	#NULL!	#NULL!	#NULL!	#NULL!	#NULL!	#NULL!	#NULL!	#NULL!	#NULL!	#NULL!	#NULL!	7849	11025	6679	7930	3577	6821	8452	1	2.39302	0.0766007
1	#NULL!	#NULL!	#NULL!	#NULL!	0	0	8	14.2	1.13636	#NULL!	#NULL!	1	1	1	2	5	3	2	2.85714	2.11039	#NULL!	#NULL!	#NULL!	#NULL!	#NULL!	#NULL!	#NULL!	#NULL!	#NULL!	#NULL!	#NULL!	#NULL!	#NULL!	#NULL!	#NULL!	#NULL!	#NULL!	#NULL!	#NULL!	4357	5985	6769	4986	8897	10256	9758	1	2.47152	-0.556196
1	#NULL!	#NULL!	#NULL!	#NULL!	0	1	12	27.27	1.09091	#NULL!	#NULL!	1	1	1	3	1	2	1	3	1.56566	#NULL!	#NULL!	#NULL!	#NULL!	#NULL!	#NULL!	#NULL!	#NULL!	#NULL!	#NULL!	#NULL!	#NULL!	#NULL!	#NULL!	#NULL!	#NULL!	#NULL!	#NULL!	#NULL!	#NULL!	#NULL!	#NULL!	#NULL!	#NULL!	#NULL!	#NULL!	1	1.8135	-0.381705
1	#NULL!	#NULL!	#NULL!	#NULL!	0	0	8	14.95	1.27273	#NULL!	#NULL!	1	4	3	2	1	3	1	2.57143	2.0938	#NULL!	#NULL!	#NULL!	#NULL!	#NULL!	#NULL!	#NULL!	#NULL!	#NULL!	#NULL!	#NULL!	#NULL!	#NULL!	#NULL!	#NULL!	#NULL!	#NULL!	#NULL!	#NULL!	#NULL!	#NULL!	#NULL!	#NULL!	#NULL!	#NULL!	#NULL!	1	2.43563	-0.526476
1	#NULL!	#NULL!	#NULL!	#NULL!	1	1	11	16.84	1.18182	#NULL!	#NULL!	1	1	1	3	2	3	2	2.28571	1.82973	#NULL!	#NULL!	#NULL!	#NULL!	#NULL!	#NULL!	#NULL!	#NULL!	#NULL!	#NULL!	#NULL!	#NULL!	#NULL!	#NULL!	#NULL!	#NULL!	#NULL!	#NULL!	#NULL!	#NULL!	#NULL!	#NULL!	#NULL!	#NULL!	#NULL!	#NULL!	1	2.31263	-0.743732
1	#NULL!	#NULL!	#NULL!	#NULL!	1	0	9	18.73	1.36364	#NULL!	#NULL!	1	4	1	1	3	2	3	3.28571	2.18326	#NULL!	#NULL!	#NULL!	#NULL!	#NULL!	#NULL!	#NULL!	#NULL!	#NULL!	#NULL!	#NULL!	#NULL!	#NULL!	#NULL!	#NULL!	#NULL!	#NULL!	#NULL!	#NULL!	#NULL!	#NULL!	#NULL!	#NULL!	#NULL!	#NULL!	#NULL!	1	2.25474	-0.110086
1	#NULL!	#NULL!	#NULL!	#NULL!	1	1	11	18.13	1.22727	#NULL!	#NULL!	1	3	1	4	1	2	3	2	2.02525	#NULL!	#NULL!	#NULL!	#NULL!	#NULL!	#NULL!	#NULL!	#NULL!	#NULL!	#NULL!	#NULL!	#NULL!	#NULL!	#NULL!	#NULL!	#NULL!	#NULL!	#NULL!	#NULL!	#NULL!	#NULL!	#NULL!	#NULL!	#NULL!	#NULL!	#NULL!	1	2.25089	-0.347518
1	#NULL!	#NULL!	#NULL!	#NULL!	1	1	12	16	1.5	#NULL!	#NULL!	1	2	3	3	3	3	3	3.71429	2.57937	#NULL!	#NULL!	#NULL!	#NULL!	#NULL!	#NULL!	#NULL!	#NULL!	#NULL!	#NULL!	#NULL!	#NULL!	#NULL!	#NULL!	#NULL!	#NULL!	#NULL!	#NULL!	#NULL!	8208	8564	14294	10735	11094	14295	20513	1	2.35283	0.3489
1	#NULL!	#NULL!	#NULL!	#NULL!	0	1	11	15.8	1.59091	#NULL!	#NULL!	4	3	1	5	4	5	4	4.85714	3.60534	#NULL!	#NULL!	#NULL!	#NULL!	#NULL!	#NULL!	#NULL!	#NULL!	#NULL!	#NULL!	#NULL!	#NULL!	#NULL!	#NULL!	#NULL!	#NULL!	#NULL!	#NULL!	#NULL!	16288	18231	15903	17851	11328	13692	12175	1	2.3624	1.91429
1	#NULL!	#NULL!	#NULL!	#NULL!	0	0	9	17.49	1.72727	#NULL!	#NULL!	4	4	1	5	3	3	3	4	3.19192	#NULL!	#NULL!	#NULL!	#NULL!	#NULL!	#NULL!	#NULL!	#NULL!	#NULL!	#NULL!	#NULL!	#NULL!	#NULL!	#NULL!	#NULL!	#NULL!	#NULL!	#NULL!	#NULL!	15103	16969	10183	13594	11259	10594	12794	1	2.31408	1.35199
1	#NULL!	#NULL!	#NULL!	#NULL!	0	0	8	14.78	1.09091	#NULL!	#NULL!	1	1	3	1	3	3	2	1.28571	1.81962	#NULL!	#NULL!	#NULL!	#NULL!	#NULL!	#NULL!	#NULL!	#NULL!	#NULL!	#NULL!	#NULL!	#NULL!	#NULL!	#NULL!	#NULL!	#NULL!	#NULL!	#NULL!	#NULL!	#NULL!	#NULL!	#NULL!	#NULL!	#NULL!	#NULL!	#NULL!	1	2.44377	-0.961264
1	#NULL!	#NULL!	#NULL!	#NULL!	0	1	12	26.62	1.59091	#NULL!	#NULL!	2	4	3	5	5	3	4	3.57143	3.46248	#NULL!	#NULL!	#NULL!	#NULL!	#NULL!	#NULL!	#NULL!	#NULL!	#NULL!	#NULL!	#NULL!	#NULL!	#NULL!	#NULL!	#NULL!	#NULL!	#NULL!	#NULL!	#NULL!	#NULL!	#NULL!	#NULL!	#NULL!	#NULL!	#NULL!	#NULL!	1	1.8446	2.49175
1	#NULL!	#NULL!	#NULL!	#NULL!	1	0	8	18.61	1.59091	#NULL!	#NULL!	1	4	2	4	3	3	3	2.57143	2.6847	#NULL!	#NULL!	#NULL!	#NULL!	#NULL!	#NULL!	#NULL!	#NULL!	#NULL!	#NULL!	#NULL!	#NULL!	#NULL!	#NULL!	#NULL!	#NULL!	#NULL!	#NULL!	#NULL!	8328	8834	1602	1032	11162	896	793	1	2.26048	0.653358
1	#NULL!	#NULL!	#NULL!	#NULL!	0	0	9	18.07	1.27273	#NULL!	#NULL!	3	3	3	3	2	2	2	3	2.47475	#NULL!	#NULL!	#NULL!	#NULL!	#NULL!	#NULL!	#NULL!	#NULL!	#NULL!	#NULL!	#NULL!	#NULL!	#NULL!	#NULL!	#NULL!	#NULL!	#NULL!	#NULL!	#NULL!	#NULL!	#NULL!	#NULL!	#NULL!	#NULL!	#NULL!	#NULL!	1	2.28632	0.290197
1	#NULL!	#NULL!	#NULL!	#NULL!	0	0	9	15.31	1.22727	#NULL!	#NULL!	1	1	3	5	1	3	3	4	2.4697	#NULL!	#NULL!	#NULL!	#NULL!	#NULL!	#NULL!	#NULL!	#NULL!	#NULL!	#NULL!	#NULL!	#NULL!	#NULL!	#NULL!	#NULL!	#NULL!	#NULL!	#NULL!	#NULL!	#NULL!	#NULL!	#NULL!	#NULL!	#NULL!	#NULL!	#NULL!	1	2.41841	0.0789961
1	#NULL!	#NULL!	#NULL!	#NULL!	0	0	9	16.14	1.18182	#NULL!	#NULL!	1	1	3	3	3	3	2	2.42857	2.17893	#NULL!	#NULL!	#NULL!	#NULL!	#NULL!	#NULL!	#NULL!	#NULL!	#NULL!	#NULL!	#NULL!	#NULL!	#NULL!	#NULL!	#NULL!	#NULL!	#NULL!	#NULL!	#NULL!	5500	10000	4500	4500	4500	8000	10000	1	2.37869	-0.307646
1	#NULL!	#NULL!	#NULL!	#NULL!	1	1	11	18.33	1.13636	#NULL!	#NULL!	1	2	2	3	1	1	1	1.71429	1.53896	#NULL!	#NULL!	#NULL!	#NULL!	#NULL!	#NULL!	#NULL!	#NULL!	#NULL!	#NULL!	#NULL!	#NULL!	#NULL!	#NULL!	#NULL!	#NULL!	#NULL!	#NULL!	#NULL!	2462	2398	7216	7171	3793	3409	3841	1	2.24132	-1.08173
1	#NULL!	#NULL!	#NULL!	#NULL!	0	1	11	20.44	1.13636	#NULL!	#NULL!	1	1	1	2	1	2	1	2.28571	1.38023	#NULL!	#NULL!	#NULL!	#NULL!	#NULL!	#NULL!	#NULL!	#NULL!	#NULL!	#NULL!	#NULL!	#NULL!	#NULL!	#NULL!	#NULL!	#NULL!	#NULL!	#NULL!	#NULL!	4000	3650	9000	7000	4000	11000	12000	1	2.14035	-1.17068
1	#NULL!	#NULL!	#NULL!	#NULL!	1	0	9	13.51	1.36364	#NULL!	#NULL!	2	1	2	3	4	3	1	2.28571	2.18326	#NULL!	#NULL!	#NULL!	#NULL!	#NULL!	#NULL!	#NULL!	#NULL!	#NULL!	#NULL!	#NULL!	#NULL!	#NULL!	#NULL!	#NULL!	#NULL!	#NULL!	#NULL!	#NULL!	#NULL!	#NULL!	#NULL!	#NULL!	#NULL!	#NULL!	#NULL!	1	2.50454	-0.494819
1	#NULL!	#NULL!	#NULL!	#NULL!	0	1	11	17.31	1.13636	#NULL!	#NULL!	1	4	1	3	1	3	3	2.71429	2.20563	#NULL!	#NULL!	#NULL!	#NULL!	#NULL!	#NULL!	#NULL!	#NULL!	#NULL!	#NULL!	#NULL!	#NULL!	#NULL!	#NULL!	#NULL!	#NULL!	#NULL!	#NULL!	#NULL!	#NULL!	#NULL!	#NULL!	#NULL!	#NULL!	#NULL!	#NULL!	1	2.29014	-0.130153
1	#NULL!	#NULL!	#NULL!	#NULL!	1	1	12	15.81	1.5	#NULL!	#NULL!	1	1	2	3	3	3	4	2.85714	2.37302	#NULL!	#NULL!	#NULL!	#NULL!	#NULL!	#NULL!	#NULL!	#NULL!	#NULL!	#NULL!	#NULL!	#NULL!	#NULL!	#NULL!	#NULL!	#NULL!	#NULL!	#NULL!	#NULL!	15188	11059	14406	6639	20606	21957	15913	1	2.36192	0.0170914
1	#NULL!	#NULL!	#NULL!	#NULL!	0	1	10	15.75	1.36364	#NULL!	#NULL!	3	5	4	5	5	4	5	5	4.15152	#NULL!	#NULL!	#NULL!	#NULL!	#NULL!	#NULL!	#NULL!	#NULL!	#NULL!	#NULL!	#NULL!	#NULL!	#NULL!	#NULL!	#NULL!	#NULL!	#NULL!	#NULL!	#NULL!	8849	9570	7793	6206	8206	14935	3860	1	2.36479	2.75179
1	#NULL!	#NULL!	#NULL!	#NULL!	1	0	9	15.59	1.27273	#NULL!	#NULL!	3	3	4	#NULL!	3	3	3	2.85714	2.56999	#NULL!	#NULL!	#NULL!	#NULL!	#NULL!	#NULL!	#NULL!	#NULL!	#NULL!	#NULL!	#NULL!	#NULL!	#NULL!	#NULL!	#NULL!	#NULL!	#NULL!	#NULL!	#NULL!	8765	6549	11430	10651	8769	7112	5450	1	2.40501	0.254091
1	#NULL!	#NULL!	#NULL!	#NULL!	1	1	12	17.33	1.31818	#NULL!	#NULL!	3	3	2	3	3	2	2	3	2.4798	#NULL!	#NULL!	#NULL!	#NULL!	#NULL!	#NULL!	#NULL!	#NULL!	#NULL!	#NULL!	#NULL!	#NULL!	#NULL!	#NULL!	#NULL!	#NULL!	#NULL!	#NULL!	#NULL!	7621	7066	7170	4335	14488	7830	4788	1	2.28918	0.293579
1	#NULL!	#NULL!	#NULL!	#NULL!	1	1	10	18.09	1.13636	#NULL!	#NULL!	1	1	3	3	1	3	2	2.42857	1.95166	#NULL!	#NULL!	#NULL!	#NULL!	#NULL!	#NULL!	#NULL!	#NULL!	#NULL!	#NULL!	#NULL!	#NULL!	#NULL!	#NULL!	#NULL!	#NULL!	#NULL!	#NULL!	#NULL!	1210	6090	8250	1540	7670	#NULL!	2340	1	2.25281	-0.463809
1	#NULL!	#NULL!	#NULL!	#NULL!	0	1	12	18.9	1.31818	#NULL!	#NULL!	1	1	1	2	3	3	2	2	1.81313	#NULL!	#NULL!	#NULL!	#NULL!	#NULL!	#NULL!	#NULL!	#NULL!	#NULL!	#NULL!	#NULL!	#NULL!	#NULL!	#NULL!	#NULL!	#NULL!	#NULL!	#NULL!	#NULL!	#NULL!	#NULL!	#NULL!	#NULL!	#NULL!	#NULL!	#NULL!	1	2.21405	-0.617461
1	#NULL!	#NULL!	#NULL!	#NULL!	0	0	9	16.37	1	#NULL!	#NULL!	1	1	2	1	1	1	1	1	1.11111	#NULL!	#NULL!	#NULL!	#NULL!	#NULL!	#NULL!	#NULL!	#NULL!	#NULL!	#NULL!	#NULL!	#NULL!	#NULL!	#NULL!	#NULL!	#NULL!	#NULL!	#NULL!	#NULL!	#NULL!	#NULL!	#NULL!	#NULL!	#NULL!	#NULL!	#NULL!	1	2.36768	-1.93528
1	#NULL!	#NULL!	#NULL!	#NULL!	0	0	8	12.76	1.18182	#NULL!	#NULL!	3	4	4	2	3	3	3	3	2.90909	#NULL!	#NULL!	#NULL!	#NULL!	#NULL!	#NULL!	#NULL!	#NULL!	#NULL!	#NULL!	#NULL!	#NULL!	#NULL!	#NULL!	#NULL!	#NULL!	#NULL!	#NULL!	#NULL!	#NULL!	#NULL!	#NULL!	#NULL!	#NULL!	#NULL!	#NULL!	1	2.54044	0.567777
1	#NULL!	#NULL!	#NULL!	#NULL!	0	0	8	12.07	1.09091	#NULL!	#NULL!	3	3	3	3	3	3	2	3	2.67677	#NULL!	#NULL!	#NULL!	#NULL!	#NULL!	#NULL!	#NULL!	#NULL!	#NULL!	#NULL!	#NULL!	#NULL!	#NULL!	#NULL!	#NULL!	#NULL!	#NULL!	#NULL!	#NULL!	#NULL!	#NULL!	#NULL!	#NULL!	#NULL!	#NULL!	#NULL!	1	2.57346	0.159113
1	#NULL!	#NULL!	#NULL!	#NULL!	1	0	9	14.92	1.04545	#NULL!	#NULL!	3	2	3	3	3	2	2	3	2.44949	#NULL!	#NULL!	#NULL!	#NULL!	#NULL!	#NULL!	#NULL!	#NULL!	#NULL!	#NULL!	#NULL!	#NULL!	#NULL!	#NULL!	#NULL!	#NULL!	#NULL!	#NULL!	#NULL!	#NULL!	#NULL!	#NULL!	#NULL!	#NULL!	#NULL!	#NULL!	1	2.43707	0.0191379
1	#NULL!	#NULL!	#NULL!	#NULL!	1	0	9	14.2	1.18182	#NULL!	#NULL!	4	4	2	4	4	4	4	3	3.35354	#NULL!	#NULL!	#NULL!	#NULL!	#NULL!	#NULL!	#NULL!	#NULL!	#NULL!	#NULL!	#NULL!	#NULL!	#NULL!	#NULL!	#NULL!	#NULL!	#NULL!	#NULL!	#NULL!	#NULL!	#NULL!	#NULL!	#NULL!	#NULL!	#NULL!	#NULL!	1	2.47152	1.35841
1	#NULL!	#NULL!	#NULL!	#NULL!	1	0	9	13.99	1.13636	#NULL!	#NULL!	3	3	2	3	3	3	3	3	2.68182	#NULL!	#NULL!	#NULL!	#NULL!	#NULL!	#NULL!	#NULL!	#NULL!	#NULL!	#NULL!	#NULL!	#NULL!	#NULL!	#NULL!	#NULL!	#NULL!	#NULL!	#NULL!	#NULL!	#NULL!	#NULL!	#NULL!	#NULL!	#NULL!	#NULL!	#NULL!	1	2.48157	0.308402
1	#NULL!	#NULL!	#NULL!	#NULL!	1	0	9	12.25	1.18182	#NULL!	#NULL!	4	4	1	4	4	4	3	3	3.13131	#NULL!	#NULL!	#NULL!	#NULL!	#NULL!	#NULL!	#NULL!	#NULL!	#NULL!	#NULL!	#NULL!	#NULL!	#NULL!	#NULL!	#NULL!	#NULL!	#NULL!	#NULL!	#NULL!	#NULL!	#NULL!	#NULL!	#NULL!	#NULL!	#NULL!	#NULL!	1	2.56484	0.872439
1	#NULL!	#NULL!	#NULL!	#NULL!	0	0	9	13.13	1.09091	#NULL!	#NULL!	3	3	3	3	3	3	3	3	2.78788	#NULL!	#NULL!	#NULL!	#NULL!	#NULL!	#NULL!	#NULL!	#NULL!	#NULL!	#NULL!	#NULL!	#NULL!	#NULL!	#NULL!	#NULL!	#NULL!	#NULL!	#NULL!	#NULL!	#NULL!	#NULL!	#NULL!	#NULL!	#NULL!	#NULL!	#NULL!	1	2.52273	0.408364
1	#NULL!	#NULL!	#NULL!	#NULL!	1	0	8	14.2	1.31818	#NULL!	#NULL!	5	4	2	5	5	5	5	5	4.14646	#NULL!	#NULL!	#NULL!	#NULL!	#NULL!	#NULL!	#NULL!	#NULL!	#NULL!	#NULL!	#NULL!	#NULL!	#NULL!	#NULL!	#NULL!	#NULL!	#NULL!	#NULL!	#NULL!	#NULL!	#NULL!	#NULL!	#NULL!	#NULL!	#NULL!	#NULL!	1	2.47152	2.57963
1	#NULL!	#NULL!	#NULL!	#NULL!	1	0	8	14.26	1.22727	#NULL!	#NULL!	3	3	1	3	3	3	2	3	2.4697	#NULL!	#NULL!	#NULL!	#NULL!	#NULL!	#NULL!	#NULL!	#NULL!	#NULL!	#NULL!	#NULL!	#NULL!	#NULL!	#NULL!	#NULL!	#NULL!	#NULL!	#NULL!	#NULL!	#NULL!	#NULL!	#NULL!	#NULL!	#NULL!	#NULL!	#NULL!	1	2.46865	0.0016073
1	#NULL!	#NULL!	#NULL!	#NULL!	1	0	8	13.86	1.27273	#NULL!	#NULL!	4	4	4	4	4	4	2	3	3.36364	#NULL!	#NULL!	#NULL!	#NULL!	#NULL!	#NULL!	#NULL!	#NULL!	#NULL!	#NULL!	#NULL!	#NULL!	#NULL!	#NULL!	#NULL!	#NULL!	#NULL!	#NULL!	#NULL!	#NULL!	#NULL!	#NULL!	#NULL!	#NULL!	#NULL!	#NULL!	1	2.4878	1.34891
1	#NULL!	#NULL!	#NULL!	#NULL!	1	0	9	13.61	1.40909	#NULL!	#NULL!	1	1	1	3	3	3	3	3	2.15657	#NULL!	#NULL!	#NULL!	#NULL!	#NULL!	#NULL!	#NULL!	#NULL!	#NULL!	#NULL!	#NULL!	#NULL!	#NULL!	#NULL!	#NULL!	#NULL!	#NULL!	#NULL!	#NULL!	#NULL!	#NULL!	#NULL!	#NULL!	#NULL!	#NULL!	#NULL!	1	2.49976	-0.528564
1	#NULL!	#NULL!	#NULL!	#NULL!	1	0	8	17.79	1	#NULL!	#NULL!	1	1	2	1	1	4	2	2	1.66667	#NULL!	#NULL!	#NULL!	#NULL!	#NULL!	#NULL!	#NULL!	#NULL!	#NULL!	#NULL!	#NULL!	#NULL!	#NULL!	#NULL!	#NULL!	#NULL!	#NULL!	#NULL!	#NULL!	#NULL!	#NULL!	#NULL!	#NULL!	#NULL!	#NULL!	#NULL!	1	2.29972	-0.974992
1	#NULL!	#NULL!	#NULL!	#NULL!	1	0	9	15.36	1.40909	#NULL!	#NULL!	1	3	2	3	3	3	3	3.14286	2.50577	#NULL!	#NULL!	#NULL!	#NULL!	#NULL!	#NULL!	#NULL!	#NULL!	#NULL!	#NULL!	#NULL!	#NULL!	#NULL!	#NULL!	#NULL!	#NULL!	#NULL!	#NULL!	#NULL!	#NULL!	#NULL!	#NULL!	#NULL!	#NULL!	#NULL!	#NULL!	1	2.41601	0.138242
1	#NULL!	#NULL!	#NULL!	#NULL!	0	0	9	15.37	1.13636	#NULL!	#NULL!	1	4	2	4	2	2	4	2.14286	2.47547	#NULL!	#NULL!	#NULL!	#NULL!	#NULL!	#NULL!	#NULL!	#NULL!	#NULL!	#NULL!	#NULL!	#NULL!	#NULL!	#NULL!	#NULL!	#NULL!	#NULL!	#NULL!	#NULL!	#NULL!	#NULL!	#NULL!	#NULL!	#NULL!	#NULL!	#NULL!	1	2.41553	0.092308
1	#NULL!	#NULL!	#NULL!	#NULL!	1	0	9	16.15	1.36364	#NULL!	#NULL!	1	4	1	4	3	4	2	2.42857	2.53247	#NULL!	#NULL!	#NULL!	#NULL!	#NULL!	#NULL!	#NULL!	#NULL!	#NULL!	#NULL!	#NULL!	#NULL!	#NULL!	#NULL!	#NULL!	#NULL!	#NULL!	#NULL!	#NULL!	#NULL!	#NULL!	#NULL!	#NULL!	#NULL!	#NULL!	#NULL!	1	2.37821	0.237582
1	#NULL!	#NULL!	#NULL!	#NULL!	1	1	12	18.55	1.45455	#NULL!	#NULL!	3	4	3	3	4	3	3	3.71429	3.12987	#NULL!	#NULL!	#NULL!	#NULL!	#NULL!	#NULL!	#NULL!	#NULL!	#NULL!	#NULL!	#NULL!	#NULL!	#NULL!	#NULL!	#NULL!	#NULL!	#NULL!	#NULL!	#NULL!	#NULL!	#NULL!	#NULL!	#NULL!	#NULL!	#NULL!	#NULL!	1	2.23079	1.38469
1	#NULL!	#NULL!	#NULL!	#NULL!	1	1	11	18.83	1.22727	#NULL!	#NULL!	1	1	1	2	2	2	2	2.14286	1.59668	#NULL!	#NULL!	#NULL!	#NULL!	#NULL!	#NULL!	#NULL!	#NULL!	#NULL!	#NULL!	#NULL!	#NULL!	#NULL!	#NULL!	#NULL!	#NULL!	#NULL!	#NULL!	#NULL!	#NULL!	#NULL!	#NULL!	#NULL!	#NULL!	#NULL!	#NULL!	1	2.2174	-0.955982
1	#NULL!	#NULL!	#NULL!	#NULL!	1	0	8	20.3	1.09091	#NULL!	#NULL!	1	1	1	2	3	3	1	2.14286	1.69264	#NULL!	#NULL!	#NULL!	#NULL!	#NULL!	#NULL!	#NULL!	#NULL!	#NULL!	#NULL!	#NULL!	#NULL!	#NULL!	#NULL!	#NULL!	#NULL!	#NULL!	#NULL!	#NULL!	#NULL!	#NULL!	#NULL!	#NULL!	#NULL!	#NULL!	#NULL!	1	2.17961	-0.749992
1	#NULL!	#NULL!	#NULL!	#NULL!	1	1	10	15.59	1.77273	#NULL!	#NULL!	2	4	2	5	5	3	5	3.42857	3.46681	#NULL!	#NULL!	#NULL!	#NULL!	#NULL!	#NULL!	#NULL!	#NULL!	#NULL!	#NULL!	#NULL!	#NULL!	#NULL!	#NULL!	#NULL!	#NULL!	#NULL!	#NULL!	#NULL!	5399	6518	5207	16451	13685	5928	15200	1	2.37245	1.68547
1	#NULL!	#NULL!	#NULL!	#NULL!	1	1	12	18.73	1.31818	#NULL!	#NULL!	1	1	3	3	4	3	1	2.71429	2.22583	#NULL!	#NULL!	#NULL!	#NULL!	#NULL!	#NULL!	#NULL!	#NULL!	#NULL!	#NULL!	#NULL!	#NULL!	#NULL!	#NULL!	#NULL!	#NULL!	#NULL!	#NULL!	#NULL!	7244	10901	9483	2231	8438	6436	8492	1	2.22218	0.00561991
1	#NULL!	#NULL!	#NULL!	#NULL!	0	1	12	19.43	1.31818	#NULL!	#NULL!	1	1	1	4	1	3	2	3.14286	1.94012	#NULL!	#NULL!	#NULL!	#NULL!	#NULL!	#NULL!	#NULL!	#NULL!	#NULL!	#NULL!	#NULL!	#NULL!	#NULL!	#NULL!	#NULL!	#NULL!	#NULL!	#NULL!	#NULL!	5415	5092	4352	6121	5245	32563	6058	1	2.18868	-0.382825
1	#NULL!	#NULL!	#NULL!	#NULL!	0	0	9	14.48	1.22727	#NULL!	#NULL!	1	3	1	3	2	3	2	2.14286	2.04113	#NULL!	#NULL!	#NULL!	#NULL!	#NULL!	#NULL!	#NULL!	#NULL!	#NULL!	#NULL!	#NULL!	#NULL!	#NULL!	#NULL!	#NULL!	#NULL!	#NULL!	#NULL!	#NULL!	#NULL!	#NULL!	#NULL!	#NULL!	#NULL!	#NULL!	#NULL!	1	2.45813	-0.642234
1	#NULL!	#NULL!	#NULL!	#NULL!	1	0	8	15.87	1.31818	#NULL!	#NULL!	1	2	3	3	3	3	3	3	2.4798	#NULL!	#NULL!	#NULL!	#NULL!	#NULL!	#NULL!	#NULL!	#NULL!	#NULL!	#NULL!	#NULL!	#NULL!	#NULL!	#NULL!	#NULL!	#NULL!	#NULL!	#NULL!	#NULL!	10738	4733	8849	5722	8458	3761	3322	1	2.39161	0.135827
1	#NULL!	#NULL!	#NULL!	#NULL!	1	0	8	18.38	1.09091	#NULL!	#NULL!	1	4	1	4	4	3	3	3.42857	2.72439	#NULL!	#NULL!	#NULL!	#NULL!	#NULL!	#NULL!	#NULL!	#NULL!	#NULL!	#NULL!	#NULL!	#NULL!	#NULL!	#NULL!	#NULL!	#NULL!	#NULL!	#NULL!	#NULL!	#NULL!	#NULL!	#NULL!	#NULL!	#NULL!	#NULL!	#NULL!	1	2.27149	0.697522
1	#NULL!	#NULL!	#NULL!	#NULL!	1	1	12	18.75	1.68182	#NULL!	#NULL!	4	1	3	5	5	5	5	5	3.85354	#NULL!	#NULL!	#NULL!	#NULL!	#NULL!	#NULL!	#NULL!	#NULL!	#NULL!	#NULL!	#NULL!	#NULL!	#NULL!	#NULL!	#NULL!	#NULL!	#NULL!	#NULL!	#NULL!	#NULL!	#NULL!	#NULL!	#NULL!	#NULL!	#NULL!	#NULL!	1	2.22122	2.51398
1	#NULL!	#NULL!	#NULL!	#NULL!	1	0	8	17.12	1.13636	#NULL!	#NULL!	1	1	1	1	3	1	3	2.28571	1.60245	#NULL!	#NULL!	#NULL!	#NULL!	#NULL!	#NULL!	#NULL!	#NULL!	#NULL!	#NULL!	#NULL!	#NULL!	#NULL!	#NULL!	#NULL!	#NULL!	#NULL!	#NULL!	#NULL!	#NULL!	#NULL!	#NULL!	#NULL!	#NULL!	#NULL!	#NULL!	1	2.33179	-1.12327
1	#NULL!	#NULL!	#NULL!	#NULL!	0	0	8	17.56	1.40909	#NULL!	#NULL!	1	4	5	4	4	3	4	3.57143	3.33117	#NULL!	#NULL!	#NULL!	#NULL!	#NULL!	#NULL!	#NULL!	#NULL!	#NULL!	#NULL!	#NULL!	#NULL!	#NULL!	#NULL!	#NULL!	#NULL!	#NULL!	#NULL!	#NULL!	#NULL!	#NULL!	#NULL!	#NULL!	#NULL!	#NULL!	#NULL!	1	2.31073	1.57161
1	#NULL!	#NULL!	#NULL!	#NULL!	0	1	11	16.19	1.81818	#NULL!	#NULL!	1	2	1	5	3	5	5	5	3.20202	#NULL!	#NULL!	#NULL!	#NULL!	#NULL!	#NULL!	#NULL!	#NULL!	#NULL!	#NULL!	#NULL!	#NULL!	#NULL!	#NULL!	#NULL!	#NULL!	#NULL!	#NULL!	#NULL!	14987	12486	14371	16825	16435	17982	17228	1	2.34373	1.32187
1	#NULL!	#NULL!	#NULL!	#NULL!	1	0	9	15.82	1.13636	#NULL!	#NULL!	1	1	1	2	2	2	2	1.57143	1.52309	#NULL!	#NULL!	#NULL!	#NULL!	#NULL!	#NULL!	#NULL!	#NULL!	#NULL!	#NULL!	#NULL!	#NULL!	#NULL!	#NULL!	#NULL!	#NULL!	#NULL!	#NULL!	#NULL!	#NULL!	#NULL!	#NULL!	#NULL!	#NULL!	#NULL!	#NULL!	1	2.394	-1.34132
1	#NULL!	#NULL!	#NULL!	#NULL!	1	1	11	15.91	1.13636	#NULL!	#NULL!	1	1	1	2	2	3	3	1.71429	1.76118	#NULL!	#NULL!	#NULL!	#NULL!	#NULL!	#NULL!	#NULL!	#NULL!	#NULL!	#NULL!	#NULL!	#NULL!	#NULL!	#NULL!	#NULL!	#NULL!	#NULL!	#NULL!	#NULL!	#NULL!	#NULL!	#NULL!	#NULL!	#NULL!	#NULL!	#NULL!	1	2.35713	-0.917841
1	#NULL!	#NULL!	#NULL!	#NULL!	1	1	11	21.8	1.18182	#NULL!	#NULL!	1	5	1	3	1	1	1	1	1.68687	#NULL!	#NULL!	#NULL!	#NULL!	#NULL!	#NULL!	#NULL!	#NULL!	#NULL!	#NULL!	#NULL!	#NULL!	#NULL!	#NULL!	#NULL!	#NULL!	#NULL!	#NULL!	#NULL!	#NULL!	#NULL!	#NULL!	#NULL!	#NULL!	#NULL!	#NULL!	1	2.07526	-0.598181
1	#NULL!	#NULL!	#NULL!	#NULL!	0	1	12	20.31	1.27273	#NULL!	#NULL!	1	2	2	4	1	3	3	2.5	2.19697	#NULL!	#NULL!	#NULL!	#NULL!	#NULL!	#NULL!	#NULL!	#NULL!	#NULL!	#NULL!	#NULL!	#NULL!	#NULL!	#NULL!	#NULL!	#NULL!	#NULL!	#NULL!	#NULL!	#NULL!	#NULL!	#NULL!	#NULL!	#NULL!	#NULL!	#NULL!	1	2.14657	0.0776234
1	#NULL!	#NULL!	#NULL!	#NULL!	0	1	12	17.12	1.09091	#NULL!	#NULL!	1	1	2	2	1	3	2	1.28571	1.5974	#NULL!	#NULL!	#NULL!	#NULL!	#NULL!	#NULL!	#NULL!	#NULL!	#NULL!	#NULL!	#NULL!	#NULL!	#NULL!	#NULL!	#NULL!	#NULL!	#NULL!	#NULL!	#NULL!	#NULL!	#NULL!	#NULL!	#NULL!	#NULL!	#NULL!	#NULL!	1	2.29923	-1.0809
1	#NULL!	#NULL!	#NULL!	#NULL!	1	0	9	16.96	1.04545	#NULL!	#NULL!	1	1	3	3	3	1	2	2.85714	1.98918	#NULL!	#NULL!	#NULL!	#NULL!	#NULL!	#NULL!	#NULL!	#NULL!	#NULL!	#NULL!	#NULL!	#NULL!	#NULL!	#NULL!	#NULL!	#NULL!	#NULL!	#NULL!	#NULL!	16327	16139	17079	9604	14374	4390	14027	1	2.33944	-0.539456
1	#NULL!	#NULL!	#NULL!	#NULL!	1	1	11	18.67	1.18182	#NULL!	#NULL!	1	1	1	1	1	1	4	1.85714	1.44877	#NULL!	#NULL!	#NULL!	#NULL!	#NULL!	#NULL!	#NULL!	#NULL!	#NULL!	#NULL!	#NULL!	#NULL!	#NULL!	#NULL!	#NULL!	#NULL!	#NULL!	#NULL!	#NULL!	9722	2681	3249	1596	3865	18919	2775	1	2.22505	-1.19557
1	#NULL!	#NULL!	#NULL!	#NULL!	1	1	11	17.36	1.04545	#NULL!	#NULL!	1	1	2	2	2	1	2	2.66667	1.63468	#NULL!	#NULL!	#NULL!	#NULL!	#NULL!	#NULL!	#NULL!	#NULL!	#NULL!	#NULL!	#NULL!	#NULL!	#NULL!	#NULL!	#NULL!	#NULL!	#NULL!	#NULL!	#NULL!	8870	4119	4712	8394	5546	15417	2942	1	2.28774	-1.0058
1	#NULL!	#NULL!	#NULL!	#NULL!	1	1	11	20.92	1.04545	#NULL!	#NULL!	1	1	2	1	1	2	1	2.66667	1.41246	#NULL!	#NULL!	#NULL!	#NULL!	#NULL!	#NULL!	#NULL!	#NULL!	#NULL!	#NULL!	#NULL!	#NULL!	#NULL!	#NULL!	#NULL!	#NULL!	#NULL!	#NULL!	#NULL!	10925	3761	4527	5716	6274	16637	3252	1	2.11738	-1.08567
1	#NULL!	#NULL!	#NULL!	#NULL!	0	1	12	18.75	1.22727	#NULL!	#NULL!	1	1	1	4	3	3	3	2.42857	2.18398	#NULL!	#NULL!	#NULL!	#NULL!	#NULL!	#NULL!	#NULL!	#NULL!	#NULL!	#NULL!	#NULL!	#NULL!	#NULL!	#NULL!	#NULL!	#NULL!	#NULL!	#NULL!	#NULL!	#NULL!	#NULL!	#NULL!	#NULL!	#NULL!	#NULL!	#NULL!	1	2.22122	-0.057356
1	#NULL!	#NULL!	#NULL!	#NULL!	0	1	11	21.37	1.22727	#NULL!	#NULL!	1	1	1	4	1	2	3	1.85714	1.78716	#NULL!	#NULL!	#NULL!	#NULL!	#NULL!	#NULL!	#NULL!	#NULL!	#NULL!	#NULL!	#NULL!	#NULL!	#NULL!	#NULL!	#NULL!	#NULL!	#NULL!	#NULL!	#NULL!	#NULL!	#NULL!	#NULL!	#NULL!	#NULL!	#NULL!	#NULL!	1	2.09584	-0.475416
1	#NULL!	#NULL!	#NULL!	#NULL!	0	0	9	15.31	1.31818	#NULL!	#NULL!	1	1	1	3	1	3	1	1.71429	1.55916	#NULL!	#NULL!	#NULL!	#NULL!	#NULL!	#NULL!	#NULL!	#NULL!	#NULL!	#NULL!	#NULL!	#NULL!	#NULL!	#NULL!	#NULL!	#NULL!	#NULL!	#NULL!	#NULL!	#NULL!	#NULL!	#NULL!	#NULL!	#NULL!	#NULL!	#NULL!	1	2.41841	-1.32335
1	#NULL!	#NULL!	#NULL!	#NULL!	0	1	11	17.33	1.36364	#NULL!	#NULL!	1	1	1	5	1	3	3	3	2.15152	#NULL!	#NULL!	#NULL!	#NULL!	#NULL!	#NULL!	#NULL!	#NULL!	#NULL!	#NULL!	#NULL!	#NULL!	#NULL!	#NULL!	#NULL!	#NULL!	#NULL!	#NULL!	#NULL!	#NULL!	#NULL!	#NULL!	#NULL!	#NULL!	#NULL!	#NULL!	1	2.28918	-0.212019
1	#NULL!	#NULL!	#NULL!	#NULL!	1	0	9	17.75	1.5	#NULL!	#NULL!	1	1	1	5	1	4	3	2.57143	2.23016	#NULL!	#NULL!	#NULL!	#NULL!	#NULL!	#NULL!	#NULL!	#NULL!	#NULL!	#NULL!	#NULL!	#NULL!	#NULL!	#NULL!	#NULL!	#NULL!	#NULL!	#NULL!	#NULL!	#NULL!	#NULL!	#NULL!	#NULL!	#NULL!	#NULL!	#NULL!	1	2.30164	-0.110088
1	#NULL!	#NULL!	#NULL!	#NULL!	1	1	10	16.42	1.27273	#NULL!	#NULL!	1	1	2	5	1	3	5	3.28571	2.50649	#NULL!	#NULL!	#NULL!	#NULL!	#NULL!	#NULL!	#NULL!	#NULL!	#NULL!	#NULL!	#NULL!	#NULL!	#NULL!	#NULL!	#NULL!	#NULL!	#NULL!	#NULL!	#NULL!	3611	3541	3486	2765	2852	2649	1824	1	2.33273	0.267624
1	#NULL!	#NULL!	#NULL!	#NULL!	0	0	8	19.49	1.18182	#NULL!	#NULL!	1	4	4	3	3	3	2	3.14286	2.70274	#NULL!	#NULL!	#NULL!	#NULL!	#NULL!	#NULL!	#NULL!	#NULL!	#NULL!	#NULL!	#NULL!	#NULL!	#NULL!	#NULL!	#NULL!	#NULL!	#NULL!	#NULL!	#NULL!	#NULL!	#NULL!	#NULL!	#NULL!	#NULL!	#NULL!	#NULL!	1	2.21837	0.745997
1	#NULL!	#NULL!	#NULL!	#NULL!	0	1	11	17.85	1.54545	#NULL!	#NULL!	1	1	1	5	1	4	3	2.28571	2.20346	#NULL!	#NULL!	#NULL!	#NULL!	#NULL!	#NULL!	#NULL!	#NULL!	#NULL!	#NULL!	#NULL!	#NULL!	#NULL!	#NULL!	#NULL!	#NULL!	#NULL!	#NULL!	#NULL!	#NULL!	#NULL!	#NULL!	#NULL!	#NULL!	#NULL!	#NULL!	1	2.26429	-0.0936867
1	#NULL!	#NULL!	#NULL!	#NULL!	1	1	12	17.58	1.13636	#NULL!	#NULL!	3	4	1	3	4	4	3	3	2.90404	#NULL!	#NULL!	#NULL!	#NULL!	#NULL!	#NULL!	#NULL!	#NULL!	#NULL!	#NULL!	#NULL!	#NULL!	#NULL!	#NULL!	#NULL!	#NULL!	#NULL!	#NULL!	#NULL!	#NULL!	#NULL!	#NULL!	#NULL!	#NULL!	#NULL!	#NULL!	1	2.27721	0.965395
1	#NULL!	#NULL!	#NULL!	#NULL!	1	1	12	17.48	1.36364	#NULL!	#NULL!	1	1	1	5	1	3	5	3.14286	2.38961	#NULL!	#NULL!	#NULL!	#NULL!	#NULL!	#NULL!	#NULL!	#NULL!	#NULL!	#NULL!	#NULL!	#NULL!	#NULL!	#NULL!	#NULL!	#NULL!	#NULL!	#NULL!	#NULL!	9753	5263	3458	3446	3298	18461	4316	1	2.282	0.165734
1	#NULL!	#NULL!	#NULL!	#NULL!	1	1	12	15.11	1.22727	#NULL!	#NULL!	1	4	1	3	2	2	2	2.14286	2.04113	#NULL!	#NULL!	#NULL!	#NULL!	#NULL!	#NULL!	#NULL!	#NULL!	#NULL!	#NULL!	#NULL!	#NULL!	#NULL!	#NULL!	#NULL!	#NULL!	#NULL!	#NULL!	#NULL!	5000	8000	2000	8000	2000	5000	10000	1	2.39542	-0.545656
1	#NULL!	#NULL!	#NULL!	#NULL!	0	1	12	20.2	1.31818	#NULL!	#NULL!	2	1	2	3	1	4	3	1.71429	2.11472	#NULL!	#NULL!	#NULL!	#NULL!	#NULL!	#NULL!	#NULL!	#NULL!	#NULL!	#NULL!	#NULL!	#NULL!	#NULL!	#NULL!	#NULL!	#NULL!	#NULL!	#NULL!	#NULL!	#NULL!	#NULL!	#NULL!	#NULL!	#NULL!	#NULL!	#NULL!	1	2.15183	-0.0571615
1	#NULL!	#NULL!	#NULL!	#NULL!	0	1	12	19.63	1.18182	#NULL!	#NULL!	1	1	1	4	2	3	4	2.28571	2.16306	#NULL!	#NULL!	#NULL!	#NULL!	#NULL!	#NULL!	#NULL!	#NULL!	#NULL!	#NULL!	#NULL!	#NULL!	#NULL!	#NULL!	#NULL!	#NULL!	#NULL!	#NULL!	#NULL!	#NULL!	#NULL!	#NULL!	#NULL!	#NULL!	#NULL!	#NULL!	1	2.17911	-0.0247218
1	#NULL!	#NULL!	#NULL!	#NULL!	0	0	9	15.38	1.22727	#NULL!	#NULL!	2	3	1	2	1	2	2	1.57143	1.75541	#NULL!	#NULL!	#NULL!	#NULL!	#NULL!	#NULL!	#NULL!	#NULL!	#NULL!	#NULL!	#NULL!	#NULL!	#NULL!	#NULL!	#NULL!	#NULL!	#NULL!	#NULL!	#NULL!	6500	3700	4200	4500	4800	3900	3450	1	2.41506	-1.01594
1	#NULL!	#NULL!	#NULL!	#NULL!	1	1	12	23.92	1.13636	#NULL!	#NULL!	1	2	1	3	1	2	2	1.57143	1.6342	#NULL!	#NULL!	#NULL!	#NULL!	#NULL!	#NULL!	#NULL!	#NULL!	#NULL!	#NULL!	#NULL!	#NULL!	#NULL!	#NULL!	#NULL!	#NULL!	#NULL!	#NULL!	#NULL!	2500	2900	3300	4500	2800	3100	3800	1	1.97381	-0.523047
1	#NULL!	#NULL!	#NULL!	#NULL!	1	1	11	22.22	1.18182	#NULL!	#NULL!	5	3	1	5	5	5	1	4	3.35354	#NULL!	#NULL!	#NULL!	#NULL!	#NULL!	#NULL!	#NULL!	#NULL!	#NULL!	#NULL!	#NULL!	#NULL!	#NULL!	#NULL!	#NULL!	#NULL!	#NULL!	#NULL!	#NULL!	3900	4500	5250	3800	4300	7500	2700	1	2.05517	1.99966
1	#NULL!	#NULL!	#NULL!	#NULL!	1	1	11	27.63	1.18182	#NULL!	#NULL!	1	1	2	3	2	3	2	2.14286	1.92496	#NULL!	#NULL!	#NULL!	#NULL!	#NULL!	#NULL!	#NULL!	#NULL!	#NULL!	#NULL!	#NULL!	#NULL!	#NULL!	#NULL!	#NULL!	#NULL!	#NULL!	#NULL!	#NULL!	#NULL!	#NULL!	#NULL!	#NULL!	#NULL!	#NULL!	#NULL!	1	1.79627	0.198209
1	#NULL!	#NULL!	#NULL!	#NULL!	1	1	11	15.31	1.04545	#NULL!	#NULL!	2	2	1	2	1	2	2	1.71429	1.63997	#NULL!	#NULL!	#NULL!	#NULL!	#NULL!	#NULL!	#NULL!	#NULL!	#NULL!	#NULL!	#NULL!	#NULL!	#NULL!	#NULL!	#NULL!	#NULL!	#NULL!	#NULL!	#NULL!	#NULL!	#NULL!	#NULL!	#NULL!	#NULL!	#NULL!	#NULL!	1	2.38585	-1.14875
1	#NULL!	#NULL!	#NULL!	#NULL!	0	1	10	16.37	1.18182	#NULL!	#NULL!	1	1	1	1	1	2	1	2.14286	1.2583	#NULL!	#NULL!	#NULL!	#NULL!	#NULL!	#NULL!	#NULL!	#NULL!	#NULL!	#NULL!	#NULL!	#NULL!	#NULL!	#NULL!	#NULL!	#NULL!	#NULL!	#NULL!	#NULL!	#NULL!	#NULL!	#NULL!	#NULL!	#NULL!	#NULL!	#NULL!	1	2.33512	-1.65845
1	#NULL!	#NULL!	#NULL!	#NULL!	1	0	9	17.82	1.40909	#NULL!	#NULL!	1	3	3	3	2	3	3	3.42857	2.53752	#NULL!	#NULL!	#NULL!	#NULL!	#NULL!	#NULL!	#NULL!	#NULL!	#NULL!	#NULL!	#NULL!	#NULL!	#NULL!	#NULL!	#NULL!	#NULL!	#NULL!	#NULL!	#NULL!	#NULL!	#NULL!	#NULL!	#NULL!	#NULL!	#NULL!	#NULL!	1	2.29829	0.368446
1	#NULL!	#NULL!	#NULL!	#NULL!	1	0	9	16.71	1.27273	#NULL!	#NULL!	1	1	2	4	1	2	3	2.42857	1.96681	#NULL!	#NULL!	#NULL!	#NULL!	#NULL!	#NULL!	#NULL!	#NULL!	#NULL!	#NULL!	#NULL!	#NULL!	#NULL!	#NULL!	#NULL!	#NULL!	#NULL!	#NULL!	#NULL!	8257	7264	6278	7329	7884	5032	9072	1	2.35141	-0.59233
1	#NULL!	#NULL!	#NULL!	#NULL!	1	0	9	15.31	1.13636	#NULL!	#NULL!	1	1	1	3	3	2	2	1.85714	1.77706	#NULL!	#NULL!	#NULL!	#NULL!	#NULL!	#NULL!	#NULL!	#NULL!	#NULL!	#NULL!	#NULL!	#NULL!	#NULL!	#NULL!	#NULL!	#NULL!	#NULL!	#NULL!	#NULL!	#NULL!	#NULL!	#NULL!	#NULL!	#NULL!	#NULL!	#NULL!	1	2.41841	-0.987762
1	#NULL!	#NULL!	#NULL!	#NULL!	1	1	12	15.82	1.13636	#NULL!	#NULL!	1	1	1	3	4	2	3	2.42857	2.06277	#NULL!	#NULL!	#NULL!	#NULL!	#NULL!	#NULL!	#NULL!	#NULL!	#NULL!	#NULL!	#NULL!	#NULL!	#NULL!	#NULL!	#NULL!	#NULL!	#NULL!	#NULL!	#NULL!	#NULL!	#NULL!	#NULL!	#NULL!	#NULL!	#NULL!	#NULL!	1	2.36144	-0.45999
1	#NULL!	#NULL!	#NULL!	#NULL!	0	1	11	17.8	1.27273	#NULL!	#NULL!	1	5	3	3	1	4	5	2.57143	2.87157	#NULL!	#NULL!	#NULL!	#NULL!	#NULL!	#NULL!	#NULL!	#NULL!	#NULL!	#NULL!	#NULL!	#NULL!	#NULL!	#NULL!	#NULL!	#NULL!	#NULL!	#NULL!	#NULL!	#NULL!	#NULL!	#NULL!	#NULL!	#NULL!	#NULL!	#NULL!	1	2.26669	0.931605
1	#NULL!	#NULL!	#NULL!	#NULL!	1	1	10	15.65	1.13636	#NULL!	#NULL!	3	4	1	3	1	2	2	2.57143	2.18975	#NULL!	#NULL!	#NULL!	#NULL!	#NULL!	#NULL!	#NULL!	#NULL!	#NULL!	#NULL!	#NULL!	#NULL!	#NULL!	#NULL!	#NULL!	#NULL!	#NULL!	#NULL!	#NULL!	6461	372	3221	94	74	8099	106	1	2.36958	-0.276948
1	#NULL!	#NULL!	#NULL!	#NULL!	1	1	11	20.31	1.31818	#NULL!	#NULL!	1	1	2	1	1	3	2	2.28571	1.62266	#NULL!	#NULL!	#NULL!	#NULL!	#NULL!	#NULL!	#NULL!	#NULL!	#NULL!	#NULL!	#NULL!	#NULL!	#NULL!	#NULL!	#NULL!	#NULL!	#NULL!	#NULL!	#NULL!	#NULL!	#NULL!	#NULL!	#NULL!	#NULL!	#NULL!	#NULL!	1	2.14657	-0.806897
1	#NULL!	#NULL!	#NULL!	#NULL!	0	1	11	18.03	1.18182	#NULL!	#NULL!	1	1	1	3	1	2	3	2.71429	1.76623	#NULL!	#NULL!	#NULL!	#NULL!	#NULL!	#NULL!	#NULL!	#NULL!	#NULL!	#NULL!	#NULL!	#NULL!	#NULL!	#NULL!	#NULL!	#NULL!	#NULL!	#NULL!	#NULL!	8000	8000	9000	12000	8500	13500	11000	1	2.25568	-0.753811
1	#NULL!	#NULL!	#NULL!	#NULL!	0	1	11	18.35	1.13636	#NULL!	#NULL!	1	3	1	3	4	3	3	3.42857	2.50722	#NULL!	#NULL!	#NULL!	#NULL!	#NULL!	#NULL!	#NULL!	#NULL!	#NULL!	#NULL!	#NULL!	#NULL!	#NULL!	#NULL!	#NULL!	#NULL!	#NULL!	#NULL!	#NULL!	17427	58	6488	10995	5233	15500	17204	1	2.24037	0.410983
1	#NULL!	#NULL!	#NULL!	#NULL!	0	1	11	16.9	1.63636	#NULL!	#NULL!	3	5	5	3	3	3	4	3	3.40404	#NULL!	#NULL!	#NULL!	#NULL!	#NULL!	#NULL!	#NULL!	#NULL!	#NULL!	#NULL!	#NULL!	#NULL!	#NULL!	#NULL!	#NULL!	#NULL!	#NULL!	#NULL!	#NULL!	2000	3987	3450	2436	4321	5734	2314	1	2.30976	1.68534
1	#NULL!	#NULL!	#NULL!	#NULL!	1	1	12	19.07	1.22727	#NULL!	#NULL!	1	1	2	1	2	1	1	1	1.24747	#NULL!	#NULL!	#NULL!	#NULL!	#NULL!	#NULL!	#NULL!	#NULL!	#NULL!	#NULL!	#NULL!	#NULL!	#NULL!	#NULL!	#NULL!	#NULL!	#NULL!	#NULL!	#NULL!	#NULL!	#NULL!	#NULL!	#NULL!	#NULL!	#NULL!	#NULL!	1	2.20591	-1.47612
1	#NULL!	#NULL!	#NULL!	#NULL!	0	1	10	16.76	1.31818	#NULL!	#NULL!	1	2	1	5	1	3	2	2	2.03535	#NULL!	#NULL!	#NULL!	#NULL!	#NULL!	#NULL!	#NULL!	#NULL!	#NULL!	#NULL!	#NULL!	#NULL!	#NULL!	#NULL!	#NULL!	#NULL!	#NULL!	#NULL!	#NULL!	#NULL!	#NULL!	#NULL!	#NULL!	#NULL!	#NULL!	#NULL!	1	2.31646	-0.432935
1	#NULL!	#NULL!	#NULL!	#NULL!	1	0	8	16.71	1.27273	#NULL!	#NULL!	1	3	1	5	4	3	3	3.28571	2.72872	#NULL!	#NULL!	#NULL!	#NULL!	#NULL!	#NULL!	#NULL!	#NULL!	#NULL!	#NULL!	#NULL!	#NULL!	#NULL!	#NULL!	#NULL!	#NULL!	#NULL!	#NULL!	#NULL!	4000	3000	2650	3200	4200	7000	7400	1	2.35141	0.581104
1	#NULL!	#NULL!	#NULL!	#NULL!	0	1	12	19.29	1.04545	#NULL!	#NULL!	1	1	1	2	1	2	2	1.57143	1.40188	#NULL!	#NULL!	#NULL!	#NULL!	#NULL!	#NULL!	#NULL!	#NULL!	#NULL!	#NULL!	#NULL!	#NULL!	#NULL!	#NULL!	#NULL!	#NULL!	#NULL!	#NULL!	#NULL!	#NULL!	#NULL!	#NULL!	#NULL!	#NULL!	#NULL!	#NULL!	1	2.19538	-1.2221
